# Supplementary material for: Artificial light at night alters life history in a nocturnal orb-web spider
Source: PeerJ. 2018 Oct 9;6:e5599. doi: 10.7717/peerj.5599 (PMC6183507; doi:10.7717/peerj.5599)
Supplement: Supplemental Information 2 — This file contains the raw data for growth rates (time and mass) for spiders in the two light treatment groups. [file peerj-06-5599-s002.xlsx]

## Sheet: survival
family	eggsac	treatment	name	hatch date	sex	mature	mated	maturation date	age at maturationn	death date	eggsacs	eggs	adult lifespan	total lifespan	status
4	1	L	4L11	2016-04-07	f	y	y	2017-01-06	274	2017-05-29	7	292	143	417	2
9	1	L	9L20	2016-04-11	f	y	y	2017-01-19	283	2017-04-04	3	234	75	358	2
10	1	L	10L18	2016-04-12	f	y	y	2017-02-03	297	2017-05-15	3	0	101	398	2
10	1	L	10L8	2016-04-12	f	y	y	2017-02-03	297	2017-04-10	1	0	66	363	2
13	1	L	13L7	2016-05-12	f	y	y	2017-01-06	239	2017-08-18	5	282.8	224	463	2
13	1	L	13L10	2016-05-12	f	y	y	2017-02-28	292	2017-08-14	7	584.6	167	459	2
13	1	L	13L11	2016-05-12	f	y	y	2017-02-24	288	2017-06-02	4	149.25	98	386	2
19	1	L	19L5	2016-04-24	f	y	y	2017-02-06	288	2017-04-09	2	381.5	62	350	2
21	2	L	21L29	2016-05-24	f	y	y	2017-02-09	261	2017-06-19	6	114.8	130	391	2
21	2	L	21L33	2016-05-24	f	y	y	2017-01-31	252	2017-02-03	0	0	3	255	2
21	2	L	21L37	2016-05-24	f	y	y	2017-01-06	227	2017-07-20	10	285.83	195	422	2
21	2	L	21L38	2016-05-24	f	y	y	2017-02-09	261	2017-06-12	6	188.8	123	384	2
27	1	L	27L1	2016-04-21	f	y	y	2017-02-09	294	2017-05-17	5	155.2	97	391	2
27	1	L	27L16	2016-04-21	f	y	y	2017-03-02	315	2017-08-21	7	891	172	487	2
27	1	L	27L18	2016-04-21	f	y	y	2017-02-09	294	2017-07-03	7	208.5	144	438	2
27	2	L	27L36	2016-05-18	f	y	y	2017-02-16	274	2017-08-21	9	294.4	186	460	2
30	1	L	30L12	2016-04-08	f	y	y	2017-02-17	315	2017-07-24	4	0	157	472	2
30	2	L	30L38	2016-06-28	f	y	y	2017-02-13	230	2017-07-01	4	194.5	138	368	2
32	1	L	32L10	2016-04-08	f	y	y	2017-02-13	311	2017-08-21	9	389.5	189	500	2
34	1	L	34L11	2016-06-16	f	y	y	2017-02-13	242	2017-07-11	6	118	148	390	2
34	1	L	34L5	2016-06-16	f	y	y	2017-02-04	233	2017-08-23	5	372.5	200	433	2
37	1	L	37L1	2016-05-16	f	y	y	2017-02-09	269	2017-05-11	4	306.75	91	360	2
37	1	L	37L14	2016-05-16	f	y	y	2017-03-01	289	2017-05-26	5	257	86	375	2
37	1	L	37L3	2016-05-16	f	y	y	2017-02-16	276	2017-08-18	8	310.83	183	459	2
40	1	L	40L15	2016-06-04	f	y	y	2017-01-25	235	2017-07-17	6	308.4	173	408	2
40	1	L	40L4	2016-06-04	f	y	y	2017-02-04	245	2017-04-08	2	415	63	308	2
7	1	D	7D12	2016-04-14	f	y	y	2017-04-06	357	2017-08-18	3	0	134	491	2
7	1	D	7D7	2016-04-14	f	y	y	2017-04-03	354	2017-09-07	7	710.43	157	511	2
9	2	D	9D24	2016-06-06	f	y	y	2017-05-02	330	2017-09-04	4	1585.67	125	455	2
10	1	D	10D16	2016-04-12	f	y	y	2017-05-09	392	2017-10-08	5	1153	152	544	2
10	1	D	10D19	2016-04-12	f	y	y	2017-04-10	363	2017-07-12	3	712	93	456	2
13	1	D	13D4	2016-05-12	f	y	y	2017-04-23	346	2017-05-01	0	0	8	354	2
13	1	D	13D7	2016-05-12	f	y	n	2017-05-31	384					523	2
19	1	D	19D6	2016-04-24	f	y	y	2017-03-03	313	2017-04-28	0	0	56	369	2
21	1	D	21D13	2016-04-20	f	y	y	2017-04-08	353	2017-06-26	1	1468	79	432	2
21	2	D	21D34	2016-05-24	f	y	y	2017-04-10	321	2017-09-10	7	787	153	474	2
27	1	D	27D4	2016-04-21	f	y	y	2017-04-23	367	2017-09-14	8	1248.43	144	511	2
27	1	D	27D6	2016-04-21	f	y	y	2017-04-28	372	2017-05-04	0		6	378	2
27	1	D	27D19	2016-04-21	f	y	y	2017-04-28	372	2017-10-13	8	918.17	168	540	2
27	1	D	27D20	2016-04-21	f	y	y	2017-04-13	357	2017-08-21	6	889.8	130	487	2
27	2	D	27D29	2016-05-18	f	y	y	2017-04-06	323	2017-07-31	5	895.33	116	439	2
28	1	D	28D12	2016-05-31	f	y	y	2017-04-07	311	2017-09-05	7	672.6	151	462	2
28	1	D	28D13	2016-05-31	f	y	y	2017-04-10	314	2017-08-30	8	886.29	142	456	2
30	1	D	30D4	2016-04-08	f	y	y	2017-04-25	382	2017-09-11	4	1092.75	139	521	2
33	1	D	33D17	2016-04-14	f	y	y	2017-04-28	379	2017-09-15	6	1040.4	140	519	2
34	1	D	34D12	2016-06-16	f	y	y	2017-03-15	272	2017-09-01	6	736	170	442	2
34	1	D	34D14	2016-06-16	f	y	y	2017-03-13	270	2017-07-26	6	636.5	135	405	2
34	1	D	34D15	2016-06-16	f	y	n	2017-05-07	325					488	2
34	1	D	34D8	2016-06-16	f	y	y	2017-04-28	316	2017-09-22	6	1082.75	147	463	2
37	1	D	37D19	2016-05-16	f	y	y	2017-05-01	350	2017-10-16	9	1095.86	168	518	2
37	1	D	37D2	2016-05-16	f	y	y	2017-04-28	347	2017-06-12	1	1575	45	392	2
37	1	D	37D5	2016-05-16	f	y	y	2017-04-20	339	2017-07-31	5	1298.4	102	441	2
37	1	D	37D8	2016-05-16	f	y	n	2017-04-28	347	2017-09-14			139	486	2
39	1	D	39D3	2016-04-14	f	y	y	2017-05-03	384	2017-10-11	7	640.67	161	545	2
40	1	D	40D18	2016-06-04	f	y	y	2017-01-21	231	2017-07-28	4	278.5	188	419	2
40	1	D	40D19	2016-06-04	f	y	y	2017-04-08	308	2017-07-18	4	1060.75	101	409	2
40	1	D	40D7	2016-06-04	f	y	y	2017-03-15	284	2017-08-11	7	744.33	149	433	2
40	1	D	40D8	2016-06-04	f	y	y	2017-02-13	254	2017-10-10	8	487.33	239	493	2
9	2	L	9L27	2016-06-06	m	y	y	2017-02-16	255	2017-04-26			69	324	2
10	1	L	10L14	2016-04-12	m	y	y	2017-03-03	325	2017-06-19			108	433	2
10	1	L	10L17	2016-04-12	m	y	n	2016-12-07	239	2017-01-09			33	272	2
10	1	L	10L19	2016-04-12	m	y	y	2017-01-19	282	2017-05-01			102	384	2
13	1	L	13L1	2016-05-12	m	y	y	2017-02-08	272	2017-06-02			114	386	2
13	1	L	13L2	2016-05-12	m	y	y	2017-02-28	292	2017-05-01			62	354	2
13	1	L	13L3	2016-05-12	m	y	y	2017-01-21	254	2017-03-29			67	321	2
13	1	L	13L4	2016-05-12	m	y	n	2017-04-05	328	2017-08-23			140	468	2
13	1	L	13L5	2016-05-12	m	y	y	2016-12-28	230	2017-04-23			116	346	2
13	1	L	13L6	2016-05-12	m	y	n	2017-02-20	284	2017-05-29			98	382	2
13	1	L	13L8	2016-05-12	m	y	y	2017-02-04	268	2017-04-28			83	351	2
13	1	L	13L9	2016-05-12	m	y	n	2017-01-18	251	2017-02-13			26	277	2
19	1	L	19L11	2016-04-24	m	y	n	2017-01-25	276	2017-03-08			42	318	2
19	1	L	19L15	2016-04-24	m	y	n	2017-04-08	349	2017-06-02			55	404	2
19	1	L	19L18	2016-04-24	m	y	y	2017-02-04	286	2017-02-21			17	303	2
19	1	L	19L19	2016-04-24	m	y	y	2017-01-21	272	2017-04-28			97	369	2
19	1	L	19L20	2016-04-24	m	y	n	2017-01-21	272	2017-05-29			128	400	2
20	1	L	20L5	2016-04-12	m	y	y	2017-03-02	324	2017-07-07			127	451	2
21	2	L	21L22	2016-05-24	m	y	n	2017-01-06	227	2017-03-11			64	291	2
21	2	L	21L26	2016-05-24	m	y	y	2017-01-21	242	2017-03-08			46	288	2
21	2	L	21L27	2016-05-24	m	y	y	2016-12-07	197	2017-01-18			42	239	2
27	2	L	27L25	2016-05-18	m	y	y	2017-02-23	281	2017-06-09			106	387	2
27	2	L	27L39	2016-05-18	m	y	y	2016-12-28	224	2017-06-07			161	385	2
30	1	L	30L2	2016-04-08	m	y	y	2017-01-25	292	2017-05-02			97	389	2
30	1	L	30L4	2016-04-08	m	y	y	2017-01-27	294	2017-04-05			68	362	2
30	2	L	30L21	2016-06-28	m	y	y	2017-02-13	230	2017-03-13			28	258	2
32	1	L	32L13	2016-04-08	m	y	y	2017-01-21	288	2017-05-10			109	397	2
34	1	L	34L15	2016-06-16	m	y	n	2017-02-04	233	2017-03-08			32	265	2
34	1	L	34L19	2016-06-16	m	y	n	2017-02-20	249	2017-06-21			121	370	2
34	1	L	34L2	2016-06-16	m	y	y	2017-02-04	233	2017-05-10			95	328	2
37	1	L	37L10	2016-05-16	m	y	y	2016-12-28	226	2017-02-13			47	273	2
37	1	L	37L2	2016-05-16	m	y	y	2017-02-03	263	2017-04-19			75	338	2
37	1	L	37L4	2016-05-16	m	y	n	2016-12-09	207	2017-02-07			60	267	2
37	1	L	37L6	2016-05-16	m	y	y	2017-01-27	256	2017-03-08			40	296	2
37	1	L	37L9	2016-05-16	m	y	n	2016-12-23	221	2017-02-26			65	286	2
39	1	L	39L19	2016-04-14	m	y	y	2017-02-20	312	2017-07-04			134	446	2
40	1	L	40L12	2016-06-04	m	y	y	2017-01-27	237	2017-03-11			43	280	2
40	1	L	40L17	2016-06-04	m	y	n	2016-12-07	186	2017-01-09			33	219	2
7	1	D	7D10	2016-04-14	m	y	y	2017-03-16	336	2017-06-23			99	435	2
7	1	D	7D6	2016-04-14	m	y	y	2017-04-08	359	2017-08-21			135	494	2
9	2	D	9D22	2016-06-06	m	y	y	2017-05-02	330	2017-06-21			50	380	2
13	1	D	13D1	2016-05-12	m	y	n	2016-12-28	230	2017-01-16			19	249	2
13	1	D	13D10	2016-05-12	m	y	y	2017-05-07	360	2017-07-10			64	424	2
13	1	D	13D11	2016-05-12	m	y	n	2017-02-17	281	2017-03-10			21	302	2
13	1	D	13D3	2016-05-12	m	y	n	2017-04-12	335	2017-07-05			84	419	2
13	1	D	13D5	2016-05-12	m	y	n	2016-12-30	232	2017-01-10			11	243	2
13	1	D	13D6	2016-05-12	m	y	y	2017-04-03	326	2017-08-02			121	447	2
13	1	D	13D8	2016-05-12	m	y	y	2017-03-31	323	2017-07-17			108	431	2
13	1	D	13D9	2016-05-12	m	y	y	2017-03-27	319	2017-06-12			77	396	2
21	2	D	21D21	2016-05-24	m	y	n	2017-03-27	307	2017-05-01			35	342	2
21	2	D	21D26	2016-05-24	m	y	n	2017-02-23	275	2017-07-12			139	414	2
21	2	D	21D29	2016-05-24	m	y	y	2017-03-18	298	2017-08-09			144	442	2
21	2	D	21D33	2016-05-24	m	y	n	2017-01-09	230	2017-04-21			102	332	2
21	2	D	21D35	2016-05-24	m	y	y	2017-04-10	321	2017-06-26			77	398	2
21	2	D	21D36	2016-05-24	m	y	y	2017-03-22	302	2017-05-29			68	370	2
25	1	D	25D16	2016-04-12	m	y	y	2017-04-03	356	2017-07-07			95	451	2
27	1	D	27D9	2016-04-21	m	y	y	2017-03-27	340	2017-05-05			39	379	2
27	2	D	27D24	2016-05-18	m	y	y	2017-04-07	324	2017-07-24			108	432	2
28	1	D	28D14	2016-05-31	m	y	y	2017-04-06	310	2017-05-01			25	335	2
28	1	D	28D17	2016-05-31	m	y	n	2017-03-18	291	2017-04-12			25	316	2
30	1	D	30D13	2016-04-08	m	y	y	2017-03-16	342	2017-07-04			110	452	2
30	2	D	30D27	2016-06-28	m	y	n	2017-03-11	256	2017-07-17			128	384	2
30	2	D	30D30	2016-06-28	m	y	y	2017-03-23	268	2017-06-07			76	344	2
30	2	D	30D32	2016-06-28	m	y	y	2017-02-23	240	2017-06-19			116	356	2
30	2	D	30D36	2016-06-28	m	y	n	2017-03-04	249	2017-05-22			79	328	2
30	2	D	30D37	2016-06-28	m	y	n	2017-02-24	241	2017-05-01			66	307	2
30	2	D	30D38	2016-06-28	m	y	n	2017-02-26	243	2017-08-21			176	419	2
33	1	D	33D15	2016-04-14	m	y	y	2017-02-07	299	2017-05-01			83	382	2
34	1	D	34D10	2016-06-16	m	y	y	2017-04-06	294	2017-08-16			132	426	2
34	1	D	34D13	2016-06-16	m	y	y	2017-02-26	255	2017-05-09			72	327	2
34	1	D	34D2	2016-06-16	m	y	n	2017-05-29	347	2017-08-25			88	435	2
34	1	D	34D20	2016-06-16	m	y	y	2017-04-06	294	2017-05-01			25	319	2
34	1	D	34D4	2016-06-16	m	y	n	2017-05-15	333	2017-09-02			110	443	2
34	1	D	34D6	2016-06-16	m	y	y	2017-03-23	280	2017-06-05			74	354	2
34	1	D	34D7	2016-06-16	m	y	y	2017-04-05	293	2017-05-01			26	319	2
37	1	D	37D14	2016-05-16	m	y	y	2017-03-27	315	2017-08-07			133	448	2
37	1	D	37D20	2016-05-16	m	y	y	2017-05-01	350	2017-07-20			80	430	2
37	1	D	37D4	2016-05-16	m	y	y	2017-04-08	327	2017-07-31			114	441	2
4	1	L	4L1	2016-04-07	u	n	n			2016-05-04				27	2
4	1	L	4L2	2016-04-07	u	n	n			2016-05-11				34	2
4	1	L	4L3	2016-04-07	u	n	n			2016-06-01				55	2
4	1	L	4L4	2016-04-07	u	n	n			2016-06-20				74	2
4	1	L	4L5	2016-04-07	u	n	n			2016-06-24				78	2
4	1	L	4L6	2016-04-07	u	n	n			2016-06-27				81	2
4	1	L	4L7	2016-04-07	u	n	n			2016-09-15				161	2
4	1	L	4L8	2016-04-07	u	n	n			2016-09-28				174	2
7	1	L	7L1	2016-04-14	u	n	n			2016-05-10				26	2
7	1	L	7L2	2016-04-14	u	n	n			2016-05-10				26	2
7	1	L	7L3	2016-04-14	u	n	n			2016-05-10				26	2
7	1	L	7L4	2016-04-14	u	n	n			2016-05-25				41	2
7	1	L	7L5	2016-04-14	u	n	n			2016-07-06				83	2
7	1	L	7L6	2016-04-14	u	n	n			2016-10-11				180	2
9	1	L	9L1	2016-04-11	u	n	n			2016-05-04				23	2
9	1	L	9L2	2016-04-11	u	n	n			2016-05-06				25	2
9	1	L	9L3	2016-04-11	u	n	n			2016-05-17				36	2
9	1	L	9L13	2016-04-11	u	n	n			2016-05-20				39	2
9	1	L	9L15	2016-04-11	u	n	n			2016-06-02				52	2
9	1	L	9L4	2016-04-11	u	n	n			2016-06-21				71	2
9	1	L	9L5	2016-04-11	u	n	n			2016-07-29				109	2
9	2	L	9L28	2016-06-06	u	n	n			2016-06-29				23	2
9	2	L	9L29	2016-06-06	u	n	n			2016-07-31				55	2
9	2	L	9L30	2016-06-06	u	n	n			2016-08-26				81	2
9	2	L	9L31	2016-06-06	u	n	n			2016-09-23				109	2
9	2	L	9L32	2016-06-06	u	n	n			2016-11-07				154	2
9	2	L	9L33	2016-06-06	u	n	n			2016-11-10				157	2
9	2	L	9L34	2016-06-06	u	n	n			2016-08-26				81	2
10	1	L	10L1	2016-04-12	u	n	n			2016-05-11				29	2
10	1	L	10L2	2016-04-12	u	n	n			2016-05-20				38	2
10	1	L	10L3	2016-04-12	u	n	n			2016-06-02				51	2
10	1	L	10L4	2016-04-12	u	n	n			2016-06-08				57	2
10	1	L	10L5	2016-04-12	u	n	n			2016-06-27				76	2
10	1	L	10L6	2016-04-12	u	n	n			2016-06-30				79	2
10	1	L	10L7	2016-04-12	u	n	n			2016-07-06				85	2
10	1	L	10L10	2016-04-12	u	n	n			2016-06-27				76	2
10	1	L	10L9	2016-04-12	u	n	n			2016-06-27				76	2
13	1	L	13L12	2016-05-12	u	n	n			2016-06-04				23	2
13	1	L	13L13	2016-05-12	u	n	n			2016-06-10				29	2
13	1	L	13L14	2016-05-12	u	n	n			2016-06-20				39	2
13	1	L	13L15	2016-05-12	u	n	n			2016-06-23				42	2
13	1	L	13L16	2016-05-12	u	n	n			2016-07-10				59	2
13	1	L	13L17	2016-05-12	u	n	n			2016-08-22				102	2
13	1	L	13L18	2016-05-12	u	n	n			2016-10-22				163	2
13	1	L	13L19	2016-05-12	u	n	n			2017-01-03				236	2
13	1	L	13L20	2016-05-12	u	n	n			2016-06-20				39	2
19	1	L	19L6	2016-04-24	u	n	n			2016-06-24				61	2
19	1	L	19L7	2016-04-24	u	n	n			2016-07-04				71	2
19	1	L	19L8	2016-04-24	u	n	n			2016-11-07				197	2
19	1	L	19L9	2016-04-24	u	n	n			2016-11-16				206	2
20	1	L	20L6	2016-04-12	u	n	n			2016-05-20				38	2
20	1	L	20L7	2016-04-12	u	n	n			2016-05-24				42	2
20	1	L	20L8	2016-04-12	u	n	n			2016-06-01				50	2
20	1	L	20L9	2016-04-12	u	n	n			2016-07-04				83	2
20	1	L	20L10	2016-04-12	u	n	n			2016-08-03				113	2
20	1	L	20L11	2016-04-12	u	n	n			2016-08-23				133	2
21	1	L	21L1	2016-04-20	u	n	n			2016-06-10				51	2
21	1	L	21L2	2016-04-20	u	n	n			2016-06-13				54	2
21	1	L	21L3	2016-04-20	u	n	n			2016-10-21				184	2
21	2	L	21L21	2016-05-24	u	n	n			2016-06-10				17	2
21	2	L	21L28	2016-05-24	u	n	n			2016-07-27				64	2
21	2	L	21L23	2016-05-24	u	n	n			2016-09-05				104	2
21	2	L	21L24	2016-05-24	u	n	n			2016-09-28				127	2
21	2	L	21L25	2016-05-24	u	n	n			2016-09-28				127	2
21	2	L	21L29	2016-05-24	u	n	n			2016-10-11				140	2
21	2	L	21L30	2016-05-24	u	n	n			2016-11-20				180	2
21	2	L	21L31	2016-05-24	u	n	n			2016-12-02				192	2
21	2	L	21L32	2016-05-24	u	n	n			2016-12-08				198	2
25	1	L	25L1	2016-04-12	u	n	n			2016-05-11				29	2
25	1	L	25L2	2016-04-12	u	n	n			2016-05-23				41	2
25	1	L	25L3	2016-04-12	u	n	n			2016-05-25				43	2
25	1	L	25L4	2016-04-12	u	n	n			2016-05-25				43	2
25	1	L	25L5	2016-04-12	u	n	n			2016-05-26				44	2
25	1	L	25L6	2016-04-12	u	n	n			2016-06-01				50	2
25	1	L	25L7	2016-04-12	u	n	n			2016-06-02				51	2
25	1	L	25L8	2016-04-12	u	n	n			2016-06-02				51	2
25	1	L	25L9	2016-04-12	u	n	n			2016-06-02				51	2
25	1	L	25L10	2016-04-12	u	n	n			2016-09-20				161	2
27	1	L	27L2	2016-04-21	u	n	n			2016-05-11				20	2
27	1	L	27L3	2016-04-21	u	n	n			2016-05-30				39	2
27	1	L	27L4	2016-04-21	u	n	n			2016-06-01				41	2
27	1	L	27L5	2016-04-21	u	n	n			2016-09-09				141	2
27	1	L	27L6	2016-04-21	u	n	n			2016-10-07				169	2
27	1	L	27L7	2016-04-21	u	n	n			2016-11-10				203	2
27	2	L	27L26	2016-05-18	u	n	n			2016-07-06				49	2
27	2	L	27L27	2016-05-18	u	n	n			2016-08-10				84	2
27	2	L	27L28	2016-05-18	u	n	n			2016-10-04				139	2
27	2	L	27L29	2016-05-18	u	n	n			2016-10-21				156	2
27	2	L	27L30	2016-05-18	u	n	n			2016-10-27				162	2
27	2	L	27L31	2016-05-18	u	n	n			2016-10-30				165	2
27	2	L	27L32	2016-05-18	u	n	n			2016-11-07				173	2
27	2	L	27L33	2016-05-18	u	n	n			2016-11-22				188	2
27	2	L	27L34	2016-05-18	u	n	n			2016-11-22				188	2
27	2	L	27L35	2016-05-18	u	n	n			2016-06-29				42	2
28	1	L	28L1	2016-05-31	u	n	n			2016-07-28				58	2
28	1	L	28L2	2016-05-31	u	n	n			2016-09-02				94	2
28	1	L	28L3	2016-05-31	u	n	n			2016-09-13				105	2
28	1	L	28L4	2016-05-31	u	n	n			2016-09-27				119	2
28	1	L	28L5	2016-05-31	u	n	n			2016-09-27				119	2
28	1	L	28L6	2016-05-31	u	n	n			2016-09-30				122	2
28	1	L	28L7	2016-05-31	u	n	n			2016-10-17				139	2
28	1	L	28L8	2016-05-31	u	n	n			2016-10-30				152	2
28	1	L	28L9	2016-05-31	u	n	n			2016-11-04				157	2
28	1	L	28L10	2016-05-31	u	n	n			2016-11-20				173	2
28	1	L	28L11	2016-05-31	u	n	n			2016-11-24				177	2
30	1	L	30L13	2016-04-08	u	n	n			2016-05-15				37	2
30	1	L	30L14	2016-04-08	u	n	n			2016-06-08				61	2
30	1	L	30L15	2016-04-08	u	n	n			2016-07-06				89	2
30	1	L	30L16	2016-04-08	u	n	n			2016-07-06				89	2
30	2	L	30L22	2016-06-28	u	n	n			2016-07-27				29	2
30	2	L	30L23	2016-06-28	u	n	n			2016-08-17				50	2
30	2	L	30L24	2016-06-28	u	n	n			2016-09-05				69	2
30	2	L	30L25	2016-06-28	u	n	n			2016-09-23				87	2
30	2	L	30L26	2016-06-28	u	n	n			2016-09-27				91	2
30	2	L	30L27	2016-06-28	u	n	n			2016-09-27				91	2
30	2	L	30L28	2016-06-28	u	n	n			2016-10-11				105	2
30	2	L	30L29	2016-06-28	u	n	n			2016-10-17				111	2
30	2	L	30L30	2016-06-28	u	n	n			2016-10-17				111	2
30	2	L	30L31	2016-06-28	u	n	n			2016-11-07				132	2
30	2	L	30L32	2016-06-28	u	n	n			2016-11-20				145	2
32	1	L	32L1	2016-04-08	u	n	n			2016-05-15				37	2
32	1	L	32L2	2016-04-08	u	n	n			2016-05-15				37	2
32	1	L	32L3	2016-04-08	u	n	n			2016-05-15				37	2
32	1	L	32L4	2016-04-08	u	n	n			2016-05-23				45	2
32	1	L	32L5	2016-04-08	u	n	n			2016-06-02				55	2
32	1	L	32L6	2016-04-08	u	n	n			2016-06-08				61	2
33	1	L	33L1	2016-04-14	u	n	n			2016-05-15				31	2
33	1	L	33L2	2016-04-14	u	n	n			2016-05-15				31	2
33	1	L	33L3	2016-04-14	u	n	n			2016-05-20				36	2
33	1	L	33L4	2016-04-14	u	n	n			2016-05-20				36	2
33	1	L	33L5	2016-04-14	u	n	n			2016-05-26				42	2
33	1	L	33L6	2016-04-14	u	n	n			2016-05-30				46	2
33	1	L	33L7	2016-04-14	u	n	n			2016-06-08				55	2
33	1	L	33L8	2016-04-14	u	n	n			2016-06-13				60	2
33	1	L	33L9	2016-04-14	u	n	n			2016-06-13				60	2
33	1	L	33L10	2016-04-14	u	n	n			2016-06-20				67	2
33	1	L	33L11	2016-04-14	u	n	n			2016-06-20				67	2
34	1	L	34L6	2016-06-16	u	n	n			2016-07-11				25	2
34	1	L	34L7	2016-06-16	u	n	n			2016-08-05				50	2
34	1	L	34L8	2016-06-16	u	n	n			2016-09-28				104	2
34	1	L	34L9	2016-06-16	u	n	n			2016-10-11				117	2
34	1	L	34L10	2016-06-16	u	n	n			2016-10-13				119	2
34	1	L	34L1	2016-06-16	u	n	n			2016-10-27				133	2
34	1	L	34L12	2016-06-16	u	n	n			2016-10-30				136	2
34	1	L	34L13	2016-06-16	u	n	n			2016-08-08				53	2
37	1	L	37L1	2016-05-16	u	n	n			2016-07-06				51	2
37	1	L	37L5	2016-05-16	u	n	n			2016-07-11				56	2
37	1	L	37L7	2016-05-16	u	n	n			2016-07-27				72	2
37	1	L	37L8	2016-05-16	u	n	n			2016-08-17				93	2
37	1	L	37L11	2016-05-16	u	n	n			2016-10-11				148	2
37	1	L	37L12	2016-05-16	u	n	n			2016-12-23				221	2
37	1	L	37L13	2016-05-16	u	n	n			2017-01-16				245	2
37	1	L	37L15	2016-05-16	u	n	n			2017-01-19				248	2
39	1	L	39L1	2016-04-14	u	n	n			2016-05-06				22	2
39	1	L	39L2	2016-04-14	u	n	n			2016-05-18				34	2
39	1	L	39L3	2016-04-14	u	n	n			2016-05-20				36	2
39	1	L	39L4	2016-04-14	u	n	n			2016-05-23				39	2
39	1	L	39L5	2016-04-14	u	n	n			2016-06-01				48	2
39	1	L	39L6	2016-04-14	u	n	n			2016-06-13				60	2
40	1	L	40L5	2016-06-04	u	n	n			2016-06-27				23	2
40	1	L	40L6	2016-06-04	u	n	n			2016-07-06				32	2
40	1	L	40L7	2016-06-04	u	n	n			2016-07-21				47	2
40	1	L	40L8	2016-06-04	u	n	n			2016-07-27				53	2
40	1	L	40L9	2016-06-04	u	n	n			2016-07-28				54	2
40	1	L	40L10	2016-06-04	u	n	n			2016-07-31				57	2
40	1	L	40L11	2016-06-04	u	n	n			2016-08-15				72	2
40	1	L	40L1	2016-06-04	u	n	n			2016-09-20				108	2
40	1	L	40L13	2016-06-04	u	n	n			2016-10-04				122	2
40	1	L	40L14	2016-06-04	u	n	n			2016-10-11				129	2
40	1	L	40L2	2016-06-04	u	n	n			2016-11-04				153	2
40	1	L	40L16	2016-06-04	u	n	n			2016-11-04				153	2
4	1	D	4D1	2016-04-07	u	n	n			2016-05-04				27	2
4	1	D	4D2	2016-04-07	u	n	n			2016-05-06				29	2
4	1	D	4D3	2016-04-07	u	n	n			2016-05-17				40	2
4	1	D	4D4	2016-04-07	u	n	n			2016-06-29				83	2
4	1	D	4D5	2016-04-07	u	n	n			2016-10-04				180	2
7	1	D	7D8	2016-04-14	u	n	n			2016-05-15				31	2
7	1	D	7D9	2016-04-14	u	n	n			2016-05-20				36	2
7	1	D	7D1	2016-04-14	u	n	n			2016-05-23				39	2
7	1	D	7D11	2016-04-14	u	n	n			2016-06-04				51	2
7	1	D	7D2	2016-04-14	u	n	n			2016-06-08				55	2
7	1	D	7D13	2016-04-14	u	n	n			2016-06-08				55	2
7	1	D	7D14	2016-04-14	u	n	n			2016-08-15				123	2
9	1	D	9D1	2016-04-11	u	n	n			2016-05-11				30	2
9	1	D	9D2	2016-04-11	u	n	n			2016-05-23				42	2
9	1	D	9D3	2016-04-11	u	n	n			2016-06-17				67	2
9	1	D	9D4	2016-04-11	u	n	n			2016-06-30				80	2
9	1	D	9D5	2016-04-11	u	n	n			2016-07-11				91	2
9	1	D	9D6	2016-04-11	u	n	n			2016-08-08				119	2
9	1	D	9D7	2016-04-11	u	n	n			2016-09-05				147	2
9	1	D	9D8	2016-04-11	u	n	n			2016-09-23				165	2
9	1	D	9D9	2016-04-11	u	n	n			2016-10-18				190	2
9	1	D	9D10	2016-04-11	u	n	n			2016-11-13				216	2
9	2	D	9D25	2016-06-06	u	n	n			2016-08-23				78	2
9	2	D	9D26	2016-06-06	u	n	n			2016-08-23				78	2
9	2	D	9D27	2016-06-06	u	n	n			2016-09-13				99	2
9	2	D	9D28	2016-06-06	u	n	n			2016-11-20				167	2
10	1	D	10D1	2016-04-12	u	n	n			2016-05-18				36	2
10	1	D	10D2	2016-04-12	u	n	n			2016-05-19				37	2
10	1	D	10D3	2016-04-12	u	n	n			2016-05-26				44	2
10	1	D	10D4	2016-04-12	u	n	n			2016-06-21				70	2
10	1	D	10D5	2016-04-12	u	n	n			2016-07-07				86	2
10	1	D	10D6	2016-04-12	u	n	n			2016-09-05				146	2
13	1	D	13D12	2016-05-12	u	n	n			2016-06-05				24	2
13	1	D	13D2	2016-05-12	u	n	n			2016-06-16				35	2
13	1	D	13D5	2016-05-12	u	n	n			2016-06-23				42	2
13	1	D	13D13	2016-05-12	u	n	n			2016-07-06				55	2
13	1	D	13D14	2016-05-12	u	n	n			2016-08-07				87	2
13	1	D	13D15	2016-05-12	u	n	n			2016-09-06				117	2
13	1	D	13D16	2016-05-12	u	n	n			2016-09-26				137	2
13	1	D	13D17	2016-05-12	u	n	n			2016-11-17				189	2
13	1	D	13D18	2016-05-12	u	n	n			2017-03-10				302	2
13	1	D	13D19	2016-05-12	u	n	n			2017-04-12				335	2
19	1	D	19D7	2016-04-24	u	n	n			2016-06-20				57	2
19	1	D	19D8	2016-04-24	u	n	n			2016-06-24				61	2
19	1	D	19D9	2016-04-24	u	n	n			2016-07-07				74	2
19	1	D	19D10	2016-04-24	u	n	n			2016-08-11				109	2
19	1	D	19D11	2016-04-24	u	n	n			2016-10-11				170	2
19	1	D	19D12	2016-04-24	u	n	n			2016-10-13				172	2
19	1	D	19D13	2016-04-24	u	n	n			2017-01-16				267	2
20	1	D	20D1	2016-04-12	u	n	n			2016-05-23				41	2
20	1	D	20D2	2016-04-12	u	n	n			2016-05-23				41	2
20	1	D	20D3	2016-04-12	u	n	n			2016-06-02				51	2
20	1	D	20D4	2016-04-12	u	n	n			2016-07-24				103	2
20	1	D	20D5	2016-04-12	u	n	n			2016-08-11				121	2
20	1	D	20D6	2016-04-12	u	n	n			2016-09-27				168	2
21	1	D	21D14	2016-04-20	u	n	n			2016-05-17				27	2
21	1	D	21D15	2016-04-20	u	n	n			2016-05-18				28	2
21	1	D	21D16	2016-04-20	u	n	n			2016-05-26				36	2
21	2	D	21D22	2016-05-24	u	n	n			2016-06-13				20	2
21	2	D	21D23	2016-05-24	u	n	n			2016-07-21				58	2
21	2	D	21D24	2016-05-24	u	n	n			2016-07-28				65	2
21	2	D	21D25	2016-05-24	u	n	n			2016-08-11				79	2
21	2	D	21D27	2016-05-24	u	n	n			2016-09-09				108	2
25	1	D	25D15	2016-04-12	u	n	n			2016-05-15				33	2
25	1	D	25D14	2016-04-12	u	n	n			2016-05-17				35	2
25	1	D	25D13	2016-04-12	u	n	n			2016-05-23				41	2
25	1	D	25D12	2016-04-12	u	n	n			2016-05-23				41	2
25	1	D	25D11	2016-04-12	u	n	n			2016-07-15				94	2
27	1	D	27D1	2016-04-21	u	n	n			2016-05-15				24	2
27	1	D	27D2	2016-04-21	u	n	n			2016-05-26				35	2
27	1	D	27D3	2016-04-21	u	n	n			2016-06-04				44	2
27	1	D	27D5	2016-04-21	u	n	n			2016-08-26				127	2
27	2	D	27D30	2016-05-18	u	n	n			2016-06-21				34	2
27	2	D	27D31	2016-05-18	u	n	n			2016-06-29				42	2
27	2	D	27D32	2016-05-18	u	n	n			2016-07-11				54	2
27	2	D	27D33	2016-05-18	u	n	n			2016-08-08				82	2
27	2	D	27D34	2016-05-18	u	n	n			2016-08-15				89	2
27	2	D	27D35	2016-05-18	u	n	n			2016-08-26				100	2
27	2	D	27D36	2016-05-18	u	n	n			2016-10-13				148	2
27	2	D	27D37	2016-05-18	u	n	n			2016-11-13				179	2
28	1	D	28D1	2016-05-31	u	n	n			2016-06-17				17	2
28	1	D	28D2	2016-05-31	u	n	n			2016-06-24				24	2
28	1	D	28D3	2016-05-31	u	n	n			2016-07-06				36	2
28	1	D	28D4	2016-05-31	u	n	n			2016-10-30				152	2
28	1	D	28D5	2016-05-31	u	n	n			2016-11-04				157	2
28	1	D	28D6	2016-05-31	u	n	n			2016-11-08				161	2
28	1	D	28D7	2016-05-31	u	n	n			2016-11-24				177	2
30	1	D	30D5	2016-04-08	u	n	n			2016-05-11				33	2
30	1	D	30D6	2016-04-08	u	n	n			2016-05-15				37	2
30	1	D	30D8	2016-04-08	u	n	n			2016-05-23				45	2
30	1	D	30D9	2016-04-08	u	n	n			2016-06-17				70	2
30	1	D	30D10	2016-04-08	u	n	n			2016-06-26				79	2
30	1	D	30D11	2016-04-08	u	n	n			2016-07-19				102	2
30	2	D	30D21	2016-06-28	u	n	n			2016-07-31				33	2
30	2	D	30D22	2016-06-28	u	n	n			2016-08-17				50	2
30	2	D	30D23	2016-06-28	u	n	n			2016-09-30				94	2
30	2	D	30D31	2016-06-28	u	n	n			2016-10-18				112	2
30	2	D	30D24	2016-06-28	u	n	n			2016-11-01				126	2
32	1	D	32D1	2016-04-08	u	n	n			2016-05-06				28	2
32	1	D	32D2	2016-04-08	u	n	n			2016-05-15				37	2
32	1	D	32D3	2016-04-08	u	n	n			2016-05-20				42	2
32	1	D	32D4	2016-04-08	u	n	n			2016-05-25				47	2
32	1	D	32D5	2016-04-08	u	n	n			2016-05-30				52	2
32	1	D	32D6	2016-04-08	u	n	n			2016-05-30				52	2
33	1	D	33D1	2016-04-14	u	n	n			2016-05-30				46	2
33	1	D	33D2	2016-04-14	u	n	n			2016-06-24				71	2
33	1	D	33D3	2016-04-14	u	n	n			2016-06-27				74	2
33	1	D	33D4	2016-04-14	u	n	n			2016-07-04				81	2
33	1	D	33D5	2016-04-14	u	n	n			2016-07-11				88	2
33	1	D	33D6	2016-04-14	u	n	n			2016-07-21				98	2
33	1	D	33D7	2016-04-14	u	n	n			2016-07-27				104	2
33	1	D	33D8	2016-04-14	u	n	n			2016-08-11				119	2
33	1	D	33D9	2016-04-14	u	n	n			2016-08-15				123	2
33	1	D	33D10	2016-04-14	u	n	n			2016-08-18				126	2
33	1	D	33D11	2016-04-14	u	n	n			2016-08-23				131	2
33	1	D	33D12	2016-04-14	u	n	n			2016-09-09				148	2
33	1	D	33D13	2016-04-14	u	n	n			2016-09-27				166	2
33	1	D	33D14	2016-04-14	u	n	n			2016-11-07				207	2
34	1	D	34D1	2016-06-16	u	n	n			2016-07-12				26	2
34	1	D	34D5	2016-06-16	u	n	n			2016-07-29				43	2
34	1	D	34D3	2016-06-16	u	n	n			2016-10-13				119	2
37	1	D	37D1	2016-05-16	u	n	n			2016-06-14				29	2
37	1	D	37D3	2016-05-16	u	n	n			2016-10-04				141	2
37	1	D	37D5	2016-05-16	u	n	n			2016-11-07				175	2
37	1	D	37D6	2016-05-16	u	n	n			2016-11-13				181	2
37	1	D	37D7	2016-05-16	u	n	n			2016-11-16				184	2
37	1	D	37D8	2016-05-16	u	n	n			2016-11-22				190	2
39	1	D	39D4	2016-04-14	u	n	n			2016-05-10				26	2
39	1	D	39D5	2016-04-14	u	n	n			2016-05-10				26	2
39	1	D	39D6	2016-04-14	u	n	n			2016-05-10				26	2
39	1	D	39D7	2016-04-14	u	n	n			2016-05-10				26	2
39	1	D	39D8	2016-04-14	u	n	n			2016-05-15				31	2
39	1	D	39D9	2016-04-14	u	n	n			2016-05-15				31	2
39	1	D	39D10	2016-04-14	u	n	n			2016-05-18				34	2
39	1	D	39D11	2016-04-14	u	n	n			2016-05-23				39	2
39	1	D	39D12	2016-04-14	u	n	n			2016-05-25				41	2
40	1	D	40D1	2016-06-04	u	n	n			2016-07-06				32	2
40	1	D	40D2	2016-06-04	u	n	n			2016-07-15				41	2
40	1	D	40D3	2016-06-04	u	n	n			2016-07-27				53	2
40	1	D	40D4	2016-06-04	u	n	n			2016-09-13				101	2
40	1	D	40D5	2016-06-04	u	n	n			2016-09-27				115	2
40	1	D	40D6	2016-06-04	u	n	n			2016-10-21				139	2
40	1	D	40D9	2016-06-04	u	n	n			2016-12-07				186	2

## Sheet: growth
treat	fam	name	sex	sub2ad	time to maturation	adult lifespan	mated?	adult age at mating	adwei	matemass	maxmass	deathmass	bodlength	tibia	conres	moults	life
D	10	10D16	F	39	392	152	y	7	557.7	814.2	1386.4	455.8	18	7.25	50.1981	14	544
D	10	10D19	F	60	363	93	y	8	412.3	643.2	1020	902	17.98	7	-13.149	12	456
D	13	13D4	F	36	346	8	y	2	411.1	641.3	710.5	595	17.35	6.69	7.17301		354
D	13	13D7	F	74	384	144	n		590.6		1482.2		17.75	7.75	7.77091		528
D	19	19D6	F	41	313	56	y	6	275.4	415.9	666	666	16.01	6.85	-27.6423	9	369
D	21	21D13	F	35	353	79	y	10	542.5	764.9	1311.9	1311.9	19.29	7	53.8299	15	432
D	21	21D34	F	38	321	153	y	8	523.5	748.6	1128.5	436.7	16.79	7.03	75.1838	11	474
D	27	27D19	F	46	372	168	y	7	354.2	534.8	1327.4	401.1	16.47	6.4	-45.6916	15	540
D	27	27D20	F	30	357	130	y	10	468.1	730.2	1530.4	581.8	16.69	7.79	-47.4727	16	487
D	27	27D29	F	33	323	116	y	3	441.2	692.7	1017.2	1290.1	20.87	7.13	-0.390591	13	439
D	27	27D4	F	36	367	144	y	2	383	605.1	1020.2	380.9	16.41	6.79	-20.927	13	511
D	27	27D6	F	44	372	6	n		422.7		578.1	578.1	16.98	7.23	-43.1029	14	378
D	28	28D12	F	34	311	151	y	11	427.5	611.3	1115.5	375.3	16	6.77	24.9181	12	462
D	28	28D13	F	26	314	142	y	9	404.1	598.1	1019.4	636.1	16.46	6.68	9.58891	12	456
D	30	30D4	F	41	382	139	y	10	503.4	745	1530	818.9	18	7.5	12.0397	14	521
D	33	33D17	F	37	379	140	y	13	563.7	817.4	1828	916.3	18.33	7.4	58.8884	15	519
D	34	34D12	F	17	272	170	y	22	435.7	623.1	1381.8	1074.7	18.45	7.41	-35.4834	11	442
D	34	34D14	F	18	270	135	y	9	626.3	1056.7	1852	733.4	17.88	7.98	75.754	11	405
D	34	34D15	F	32	325	171	n		672.9		1096.7		18.59	7.6	119.664	13	496
D	34	34D8	F	41	316	147	y	11	483.2	676.5	1303.7	822.8	16.92	7.34	32.1935	12	463
D	37	37D19	F	42	350	168	y	10	496.2	714.5	1421.5	368.6	18.01	7	46.5386	15	518
D	37	37D2	F	43	347	45	y	11	433.4	658.8	1336.7	809.7	17.25	6.99	-22.987	14	392
D	37	37D5	F	35	339	102	y	3	472.4	718	1018.4	1132.6	19.91	7.05	7.94222	12	441
D	37	37D8	F	41	347	139	n		397.1		969.1	674.3	17.6	7	-2.7916	15	486
D	39	39D3	F	42	384	161	y	7	440.5	629.9	1280.4	633.2	16.89	7.01	-42.7896	13	545
D	40	40D18	F	52	231	188	y	6	172.2	273.8	751.7	414.3	12.98	5.01	-39.3736	9	419
D	40	40D19	F	31	308	101	y	10	419.1	611.9	1448.7	1252.8	18.88	7.13	-34.5967	13	409
D	40	40D7	F	33	284	149	y	6	395.8	601.6	1188.9	727	17	7	14.7402	11	433
D	40	40D8	F	75	254	239	y	7	226.8	353.8	782.7	425.3	16.32	5.24	-18.4018	9	493
D	7	7D12	F	27	357	134	y	3	521.3	797.6	1136	500.7	16.02	7.82	11.1079	14	491
D	7	7D7	F	32	354	158	y	3	439.3	632.6	1194.4	372.7	16.22	6.82	5.78018	16	512
D	9	9D24	F	19	330	125	y	14	681	1041.9	1652.3	824.1	18.79	8	73.9586	14	455
L	10	10L18	F	67	297	101	y	4	137.4	203.4	317.5	317.5	13.61	4.19	-87.6249	12	398
L	10	10L8	F	66	297	66	y	4	139.2	197.7	327	327	13.53	5.45	-239.17	11	363
L	13	13L10	F	19	292	167	y	44	250.5	398.3	927.3	593.7	16.97	6.29	155.953		459
L	13	13L11	F	19	288	98	y	7	176	265.8	441	301	13.21	5.21	-16.7418		386
L	13	13L7	F	39	239	224	y	19	144.3	220.8	510	293.6	11.49	4.32	37.6464		463
L	19	19L5	F	70	288	62	y	3	180.9	280.4	496.5	396.4	11.5	4.37	76.9367	10	350
L	21	21L29	F	58	261	130	y	4	118.8	178.2	416	416	14	4.48	-16.1013	10	391
L	21	21L33	F	36	252	3	n		138.5		142.5	142.5	11.96	4.98	-8.50743	11	255
L	21	21L37	F	33	227	199	y	13	104.1	156.2	323.8	125.3	11	5.01	-21.3854	9	426
L	21	21L38	F	22	261	123	y	5	147.8	235	462.4	428.3	13.67	4.44	-15.349	11	384
L	27	27L1	F	69	294	97	y	4	158.9	225.6	461.8	328.1	13	4.89	-84.9567	13	391
L	27	27L16	F	4	315	172	y	42	266.6	426.6	893	674.4	16.08	5.52	108.832	15	487
L	27	27L18	F	67	294	144	y	5	137.2	207.2	455.7	222.2	11.77	4.31	-169.878	14	438
L	27	27L36	F	57	274	186	y	8	215.3	303.6	606.8	189.7	12	5.45	116.717	10	460
L	30	30L12	F	85	315	157	y	20	194.7	284.3	801.6	421.6	15	4.29	-4.76744	13	472
L	30	30L38	F	77	230	138	y	7	154.6	242.7	752.8	694.9	15.65	4.98	-56.9736	9	368
L	32	32L10	F	49	311	189	y	14	201.2	283.7	687.5	250.4	12.19	5.27	19.2192	11	500
L	34	34L11	F	29	242	148	y	7	155.3	234.5	543.4	399.2	13.37	4.66	-112.769	11	390
L	34	34L5	F	59	233	200	y	5	149.1	210.2	354.8	145.7	11	5.25	12.8536	10	433
L	37	37L1	F	62	269	91	y	4	195.4	279.4	452.5	219.4	11.71	4.99	32.251	13	360
L	37	37L14	F	41	289	86	y	4	181	253.4	286.6	286.6	11.64	4.02	4.39974	10	375
L	37	37L3	F	80	276	183	y	8	166.3	247.8	630.1	288.2	12.99	5	-21.0613	12	459
L	40	40L15	F	62	235	173	y	6	102.9	145.1	621.5	536.2	14.99	4.11	-32.0013	9	408
L	40	40L4	F	59	245	63	y	4	140.4	202.2	371.5	371.5	14.21	5.01	29.711	11	308
L	4	4L11	F	45	274	143	y	12	162.6	252	511.5	155.3	10.8	4.32	81.5039	12	417
L	9	9L20	F	58	283	75	y	7	107.5	168.8	272.1	130.1	10.82	4.45	-81.2064	10	358
D	13	13D1	M	34	230	19	n		82.7		82.7	52.2	9.52	5.66	-0.792217	12	382
D	13	13D10	M	37	360	64	y	9	347.1	297.6	347.1	261	12.98	6.2	-43.4013	10	327
D	13	13D11	M	29	281	21	n		166.8		166.8	129.1	11.35	5.72	0.842563	12	356
D	13	13D3	M	39	335	84	n		339.6		339.6	216.1	12.13	7.37	52.4286	12	435
D	13	13D5	M	31	232	11	n		69.2		69.2	48.5	8.51	7.44	-20.2536	14	452
D	13	13D6	M	41	326	121	y	15	391.6	329.2	391.6	277.2	13.46	7.41	63.6928		447
D	13	13D8	M	31	323	108	y	41	257.1	150.3	257.1	161.2	10.91	6.99	-24.11	12	370
D	13	13D9	M	25	319	77	y	39	332.1	279.3	332.1	250.3	13.15	7.13	30.0253	9	354
D	21	21D21	M	25	307	35	n		313.1		313.1	257.7	13.91	7.33	4.07037	14	379
D	21	21D26	M	25	275	139	n		234.1	223.2	234.1	169.3	11.43	6.93	-15.3162	11	344
D	21	21D29	M	30	298	144	y	48	298.2	174.4	298.2	208.1	12.19	7.15	11.0286	13	448
D	21	21D33	M	26	230	102	n		91.6		91.6	83.9	9.65	7.88	-6.79557	12	319
D	21	21D35	M	31	321	77	y	13	424.4	393.4	424.4	271.8	13.33	7.46	22.9696	13	451
D	21	21D36	M	34	302	68	y	15	330.2	305	330.2	235.9	12.97	7.98	44.0222	12	494
D	25	25D16	M	28	356	95	y	15	336.6	318.4	336.6	231.9	13.03	7.66	3.72501	13	432
D	27	27D24	M	33	324	108	y	12	367	320.2	367	253.6	12.99	7.6	14.2539	12	319
D	27	27D9	M	32	340	39	y	10	343.2	311.4	343.2	277.8	13.09	8	48.0802	12	335
D	28	28D14	M	35	310	25	y	19	338.8	281.8	338.8	279.7	13.98	7	35.7317	11	442
D	28	28D17	M	33	291	25	n		339.4	305.2	339.4	290.9	13.85	7.08	-7.38479		396
D	30	30D13	M	31	342	110	y	24	308.4	282.2	308.4	234.2	13.02	8.15	-22.4879	11	398
D	30	30D27	M	45	256	128	n		204.7		204.7	155.2	10.15	6.94	-5.9675		431
D	30	30D30	M	31	268	76	y	33	322.8	273.8	322.8	228.3	13.67	7.16	22.7124	11	426
D	30	30D32	M	33	240	116	y	14	167.5	156.8	167.5	93.5	8.53	7.25	7.5039	13	441
D	30	30D36	M	23	249	79	n		240.2		240.2	176.3	12.22	8.04	-17.1647		424
D	30	30D37	M	30	241	66	n		205.9		205.9	146.2	10.86	7.14	-20.6644	15	430
D	30	30D38	M	51	243	176	n		235		235	158.7	11.52	7.63	6.44848	13	380
D	33	33D15	M	43	299	83	y	13	166.8	152.6	166.8	114.6	9.66	4.95	12.7652		249
D	34	34D10	M	33	294	132	y	35	301.8	195.2	301.8	208	11.01	5.01	-44.9848		243
D	34	34D13	M	51	255	72	y	23	205.7	180.2	205.7	128.6	9.55	6.41	-1.98683	10	419
D	34	34D2	M	66	347	88	n		352.7		352.7	247.4	12.82	5.1	-28.8593		332
D	34	34D20	M	34	294	25	y	17	333.3	281.8	333.3	265.7	13.46	5.78	-53.2271		302
D	34	34D4	M	42	333	110	n		417.1		417.1	301.3	13.61	6.23	32.5601	12	384
D	34	34D6	M	21	280	74	y	17	288.9	263.4	288.9	218.4	11.01	6.62	8.68352	8	414
D	34	34D7	M	26	293	26	y	13	318.1	278.5	318.1	259.8	13	6.39	-56.5044	12	307
D	37	37D14	M	27	315	133	y	22	314.2	242.4	314.2	222.2	12.47	6.7	-5.75875	8	328
D	37	37D20	M	33	350	80	y	8	275	244.9	275	165.2	12.5	7.6	-26.0812	10	316
D	37	37D4	M	47	327	114	y	38	355.1	214.1	355.1	167.9	11.49	7.22	43.0897	10	342
D	7	7D10	M	52	336	99	y	6	377.9	364	377.9	228.6	12.87	7	53.967		419
D	7	7D6	M	33	359	135	y	10	405.1	354.5	405.1	312.3	13.62	7.98	20.5601	13	443
D	9	9D22	M	39	330	50	y	7	406.5	383.9	406.5	281.9	13.66	7.95	56.7345	10	435
L	10	10L14	M	22	325	108	y	41	208.8	160.1	208.8	101.5	9.01	4.8	-22.7322	9	239
L	10	10L17	M	24	239	33	n		73.9		73.9	60.5	8	5.29	-4.62443	10	385
L	10	10L19	M	52	282	102	y	25	92.2	83.1	92.2	62	8.25	4.8	-1.22779	11	389
L	13	13L1	M	68	272	114	y	6	104.2	98.2	104.2	71.4	8.54	5.19	18.7207		346
L	13	13L2	M	24	292	62	y	9	197	189.9	197	163.1	11.11	5.05	-31.5515	10	384
L	13	13L3	M	50	254	67	y	10	103.5	97.1	103.5	75.7	8.75	5.22	-16.7538	10	296
L	13	13L4	M	28	328	140	n		283		283	169.6	11.3	5.35	16.6933	9	369
L	13	13L5	M	34	230	116	y	28	98.2	89.7	98.2	82.4	9.45	5.69	-9.13758	11	288
L	13	13L6	M	32	284	98	n		175.7	128.9	175.7	137	16.65	5.59	-19.0706	10	280
L	13	13L8	M	64	268	83	y	5	101.1	98.8	101.1	69.7	8.89	5.32	16.6142		321
L	13	13L9	M	51	251	26	n		109.8	103.8	109.8	90.9	11.1	6.18	0.475304	12	324
L	19	19L11	M	42	276	42	n		82		82	53.5	7.11	5.06	18.3789	12	273
L	19	19L15	M	29	349	128	n		274		274	189	11.55	5.94	-48.9394	12	446
L	19	19L18	M	67	286	17	y	10	106.9	87.9	106.9	77.2	8	4.89	23.4078	9	397
L	19	19L19	M	54	272	97	y	17	104.2	95.9	104.2	64.9	7.99	4.98	-19.0345	12	362
L	19	19L20	M	58	272	128	n		64.8		64.8	46.5	7.88	4.95	18.0694	8	303
L	20	20L5	M	24	324	127	y	42	224.7	200.1	224.7	152.2	10.03	4.96	21.981		351
L	21	21L22	M	37	227	64	n		86.5		86.5	59.8	9	5.76	3.00778	7	328
L	21	21L26	M	53	242	46	y	17	121.8	107	121.8	89.7	8.99	5.71	-35.2154	12	338
L	21	21L27	M	23	197	42	y	42	81.3	50	81.3	50	7.41	4.97	12.7111		386
L	27	27L25	M	29	281	106	y	8	151.1	143.7	151.1	114.9	10.48	5.41	-26.7801	9	258
L	27	27L39	M	36	224	161	y	22	116.3	107	116.3	88.2	9.98	6.41	-0.973151		354
L	30	30L2	M	62	292	97	y	30	87.7	79.1	87.7	70.6	9.04	5.9	19.1111	12	387
L	30	30L21	M	66	230	28	y	7	116.1	108.5	116.1	98	10.95	6.15	-13.0958	12	451
L	30	30L4	M	56	294	68	y	13	96.3	87.1	96.3	62	8.02	6.44	9.82711	13	433
L	32	32L13	M	56	288	109	y	43	81.1	69	81.1	54.4	8	4.82	3.56912	8	219
L	34	34L15	M	45	233	32	n		129.3	126.8	129.3	89.6	8.92	4.88	-0.88939	11	267
L	34	34L19	M	52	249	121	n		173.8	173.4	173.8	130.5	10.31	4.9	-29.9126	12	272
L	34	34L2	M	64	233	95	y	9	118.2	110.9	118.2	96.9	9.76	4.59	-45.7703	9	286
L	37	37L10	M	30	226	47	y	29	95.6	74.9	95.6	65.1	8.95	4.58	1.17866	8	400
L	37	37L2	M	65	263	75	y	10	137.4	128	137.4	101	10.92	5.21	-21.6025		277
L	37	37L4	M	29	207	60	n		78.8	64	78.8	55.9	6.81	4.95	2.26268	10	291
L	37	37L6	M	60	256	40	y	12	111.3	100.6	111.3	79.8	8.79	5.42	0.981748	11	265
L	37	37L9	M	31	221	65	n		87.3		87.3	74.7	9.05	6.16	39.5758	9	370
L	39	39L19	M	32	312	134	y	7	162.9	160.5	162.9	121	10	4.75	-18.9543	10	318
L	40	40L12	M	2	237	43	y	24	115.8	102.5	115.8	100.1	9.05	6.07	-31.2799		382
L	40	40L17	M	27	186	33	n		76.1		76.1	67.6	8.9	7.36	5.52402	12	477
L	9	9L27	M	52	255	69	y	8	177	165.2	177	145.8	10.96	6.79	-28.6997		468

## Sheet: time between moults
fam	treat	sex	average time between moults
4	L	f	28.5
7	D	f	25.7692
7	D	f	29.7
7	D	m	37.875
7	D	m	32
9	D	f	25.8
9	D	m	26
9	L	f	40.1667
9	L	m	20.625
10	D	f	34
10	D	f	39.75
10	L	f	36.1429
10	L	f	27.625
10	L	m	29.2222
10	L	m	29.875
10	L	m	39.1667
19	D	f	27.4
19	L	f	29
19	L	m	30.1667
19	L	m	35.75
19	L	m	46.75
19	L	m	37.8
19	L	m	36
20	L	m	35.375
21	D	f	27
21	D	f	38.2857
21	D	m	37.1667
21	D	m	56.5
21	D	m	31.1429
21	D	m	26
21	D	m	38.2857
21	D	m	29.875
21	L	f	29.6667
21	L	f	26.8571
21	L	f	25.4
21	L	f	28.5714
21	L	m	27.8333
21	L	m	29.4286
21	L	m	31.8
25	D	m	32.3333
27	D	f	31.7778
27	D	f	27.4
27	D	f	28.7273
27	D	f	25.9231
27	D	f	30.5556
27	D	m	26.3
27	D	m	29.5556
27	L	f	26.5556
27	L	f	25.4545
27	L	f	22.6
27	L	f	32.5
27	L	m	29.875
27	L	m	32
28	D	f	31.5
28	D	f	31.875
28	D	m	28.25
28	D	m	31
30	D	f	28
30	D	m	25.3
30	D	m	28.25
30	D	m	25.7143
30	D	m	25.875
30	D	m	35.25
30	D	m	25.5
30	D	m	33.6667
30	L	f	28
30	L	f	27.6
30	L	m	30
30	L	m	30.25
30	L	m	32
32	L	f	37.5714
32	L	m	50
33	D	f	25.7273
33	D	m	34.125
34	D	f	32.75
34	D	f	26.8571
34	D	f	26.5714
34	D	f	29.3333
34	D	m	45.5
34	D	m	30.4444
34	D	m	28
34	D	m	23.375
34	D	m	31.5714
34	D	m	30.5
34	D	m	25.625
34	L	f	20.1667
34	L	f	23.2857
34	L	m	65.6667
34	L	m	24.1429
34	L	m	31.8
37	D	f	26.3
37	D	f	37.5
37	D	f	27.2727
37	D	f	28.2727
37	D	m	32.3333
37	D	m	29.6667
37	D	m	28.5455
37	L	f	25.6667
37	L	f	24
37	L	f	30.8333
37	L	m	24.375
37	L	m	23.5714
37	L	m	34.6667
37	L	m	37.6
37	L	m	28
39	D	f	33.1111
39	L	m	25
40	D	f	31
40	D	f	41.6
40	D	f	33.8
40	D	f	29
40	L	f	24.5714
40	L	f	23.6
40	L	m	35.1667
40	L	m	27.5

## Sheet: number of moults
treat	fam	sex	mat	moults
L	4	F	274	12
D	7	M	336	12
D	7	M	359	12
D	7	F	357	14
D	7	F	354	16
D	9	M	330	13
L	9	M	255	12
D	9	F	330	14
L	9	F	283	10
L	10	M	282	10
L	10	M	325	13
L	10	M	239	12
D	10	F	363	12
D	10	F	392	14
L	10	F	297	11
L	10	F	297	12
L	13	F	292
L	19	M	272	9
L	19	M	286	8
L	19	M	272	8
L	19	M	276	10
L	19	M	349	12
D	19	F	313	9
L	19	F	288	10
L	20	M	324	12
D	21	M	302	12
D	21	M	298	11
D	21	M	321	11
D	21	M	230
D	21	M	275	8
D	21	M	307	10
L	21	M	197	9
L	21	M	242	11
L	21	M	227	10
D	21	F	321	11
D	21	F	353	15
L	21	F	227	9
L	21	F	261	10
L	21	F	261	11
L	21	F	252	11
D	25	M	356	13
D	27	M	340	14
D	27	M	324	13
L	27	M	224	10
L	27	M	281	12
D	27	F	357	16
D	27	F	367	13
D	27	F	323	13
D	27	F	372	15
D	27	F	372	14
L	27	F	294	14
L	27	F	294	13
L	27	F	315	15
L	27	F	274	10
D	28	M	310	12
D	28	M	291	10
D	28	F	314	12
D	28	F	311	12
D	30	M	240	12
D	30	M	342	14
D	30	M	268	11
D	30	M	243	10
D	30	M	256	12
D	30	M	241	12
D	30	M	249	8
L	30	M	292	11
L	30	M	294	12
L	30	M	230	9
D	30	F	382	14
L	30	F	230	9
L	30	F	315	13
L	32	M	288	9
L	32	F	311	11
D	33	M	299	12
D	33	F	379	15
D	34	M	255	10
D	34	M	280	9
D	34	M	293	12
D	34	M	294	12
D	34	M	294	11
D	34	M	333	13
D	34	M	347	10
L	34	M	233	7
L	34	M	233	11
L	34	M	249	9
D	34	F	272	11
D	34	F	270	11
D	34	F	316	12
D	34	F	325	13
L	34	F	233	10
L	34	F	242	11
D	37	M	315	13
D	37	M	327	13
D	37	M	350	15
L	37	M	256	10
L	37	M	226	12
L	37	M	263	12
L	37	M	207	11
L	37	M	221	9
D	37	F	339	12
D	37	F	347	14
D	37	F	350	15
D	37	F	347	15
L	37	F	269	13
L	37	F	276	12
L	37	F	289	10
L	39	M	312	12
D	39	F	384	13
L	40	M	237	10
L	40	M	186	8
D	40	F	231	9
D	40	F	254	9
D	40	F	284	11
D	40	F	308	13
L	40	F	235	9
L	40	F	245	11

## Sheet: reproduction
treat	Eggsac	femfam	fem	sen	adwei	malfam	mal	malwei	laid	time between maturation and eggsac	time since previous eggsac (or maturation)	hatched?	spiderling count	spiderling mass	sacs	total number of spiderlings produced
L	1	10	10L18	101	137.4	19	19L19	104.2	1	19	19	0			3
L	1	10	10L8	66	139.2	21	21L26	121.8	1	59	59	0			1
L	1	13	13L10	167	250.5	10	10L14	208.8	1	15	15	1	781	2.37	7	2923
L	1	13	13L11	98	176	27	27L25	151.1	1	15	15	1	119	2.23	4	597
L	1	13	13L7	224	144.3	13	13L5	98.2	1	37	37	1	390	2.13	5	1414
L	1	19	19L5	62	180.9	30	30L4	96.3	1	20	20	1	491	2.13	2	763
L	1	21	21L29	130	118.8	10	10L19	92.2	1	22	22	1	165	2.42	6	574
L	1	21	21L37	199	104.1	27	27L39	116.3	1	29	29	1	308	2.9	10	1715
L	1	21	21L38	123	147.8	19	19L18	106.9	1	19	19	1	127	2.23	6	944
L	1	27	27L1	97	158.9	37	37L2	137.4	1	22	22	1	232	2.33	5	776
L	1	27	27L16	172	266.6	20	20L5	224.7	1	10	10	1	1141	2.34	7	5346
L	1	27	27L18	144	137.2	13	13L1	104.2	1	27	27	1	352	2.37	7	1251
L	1	27	27L36	186	215.3	9	9L27	177	1	19	19	1	221	2.32	9	1472
L	1	30	30L12	157	194.7	13	13L2	197	1	20	20	0			4
L	1	30	30L38	138	154.6	40	40L12	115.8	1	18	18	1	330	2.83	4	778
L	1	32	32L10	189	201.2	39	39L19	162.9	1	14	14	1	601	2	9	3116
L	1	34	34L11	148	155.3	30	30L21	116.1	1	21	21	1	258	2.27	6	590
L	1	34	34L5	200	149.1	13	13L8	101.1	1	23	23	1	351	2.43	5	1490
L	1	37	37L1	91	195.4	34	34L2	118.2	1	22	22	1	422	2.03	4	1227
L	1	37	37L14	86	181	32	32L13	81.1	1	8	8	1	535	2.27	5	1285
L	1	37	37L3	183	166.3	30	30L2	87.7	1	15	15	1	417	2.7	8	1865
L	1	40	40L15	173	102.9	13	13L3	103.5	1	30	30	1	424	2.13	6	1542
L	1	40	40L4	63	140.4	37	37L6	111.3	1	18	18	1	440	1.93	2	830
L	1	4	4L11	143	162.6	21	21L27	81.3	1	42	42	1	119	2.46	7	1168
L	1	9	9L20	75	107.5	37	37L10	95.6	1	29	29	1	242	2.5	3	702
L	2	10	10L18	101	137.4	19	19L19	104.2	1	37	18	0
L	2	10	10L8	66	139.2	21	21L26	121.8	0			0
L	2	13	13L10	167	250.5	10	10L14	208.8	1	33	18	1	418
L	2	13	13L11	98	176	27	27L25	151.1	1	34	19	1	227
L	2	13	13L7	224	144.3	13	13L5	98.2	1	55	18	1	316
L	2	19	19L5	62	180.9	30	30L4	96.3	1	37	17	1	272
L	2	21	21L29	130	118.8	10	10L19	92.2	1	44	22	1	172
L	2	21	21L37	199	104.1	27	27L39	116.3	1	43	14	1	321
L	2	21	21L38	123	147.8	19	19L18	106.9	1	37	18	1	244
L	2	27	27L1	97	158.9	37	37L2	137.4	1	46	24	1	173
L	2	27	27L16	172	266.6	20	20L5	224.7	1	27	17	1	610
L	2	27	27L18	144	137.2	13	13L1	104.2	1	50	23	1	175
L	2	27	27L36	186	215.3	9	9L27	177	1	40	21	1	344
L	2	30	30L12	157	194.7	13	13L2	197	1	69	49	0
L	2	30	30L38	138	154.6	40	40L12	115.8	1	44	26	1	248
L	2	32	32L10	189	201.2	39	39L19	162.9	1	42	28	1	517
L	2	34	34L11	148	155.3	30	30L21	116.1	1	44	23	1	250
L	2	34	34L5	200	149.1	13	13L8	101.1	1	40	17	1	383
L	2	37	37L1	91	195.4	34	34L2	118.2	1	44	22	1	384
L	2	37	37L14	86	181	32	32L13	81.1	1	26	18	1	277
L	2	37	37L3	183	166.3	30	30L2	87.7	1	41	26	1	290
L	2	40	40L15	173	102.9	13	13L3	103.5	1	49	19	1	353
L	2	40	40L4	63	140.4	37	37L6	111.3	1	35	17	1	390
L	2	4	4L11	143	162.6	21	21L27	81.3	1	54	12	1	574
L	2	9	9L20	75	107.5	37	37L10	95.6	1	44	15	1	275
L	3	10	10L18	101	137.4	19	19L19	104.2	1	83	46	0
L	3	10	10L8	66	139.2	21	21L26	121.8	0			0
L	3	13	13L10	167	250.5	10	10L14	208.8	1	48	15	1	879
L	3	13	13L11	98	176	27	27L25	151.1	1	53	19	1	195
L	3	13	13L7	224	144.3	13	13L5	98.2	1	78	23	1	416
L	3	19	19L5	62	180.9	30	30L4	96.3	0			0
L	3	21	21L29	130	118.8	10	10L19	92.2	1	59	15	1	150
L	3	21	21L37	199	104.1	27	27L39	116.3	1	56	13	1	230
L	3	21	21L38	123	147.8	19	19L18	106.9	1	55	18	1	290
L	3	27	27L1	97	158.9	37	37L2	137.4	1	59	13	1	105
L	3	27	27L16	172	266.6	20	20L5	224.7	1	43	16	1	857
L	3	27	27L18	144	137.2	13	13L1	104.2	1	68	18	1	166
L	3	27	27L36	186	215.3	9	9L27	177	1	54	14	1	321
L	3	30	30L12	157	194.7	13	13L2	197	1	90	21	0
L	3	30	30L38	138	154.6	40	40L12	115.8	1	70	26	1	194
L	3	32	32L10	189	201.2	39	39L19	162.9	1	63	21	1	428
L	3	34	34L11	148	155.3	30	30L21	116.1	1	58	14	1	30
L	3	34	34L5	200	149.1	13	13L8	101.1	1	60	20	1	287
L	3	37	37L1	91	195.4	34	34L2	118.2	1	63	19	1	96
L	3	37	37L14	86	181	32	32L13	81.1	1	38	12	1	40
L	3	37	37L3	183	166.3	30	30L2	87.7	1	66	25	1	332
L	3	40	40L15	173	102.9	13	13L3	103.5	1	64	15	1	134
L	3	40	40L4	63	140.4	37	37L6	111.3	0			0
L	3	4	4L11	143	162.6	21	21L27	81.3	1	75	21	0
L	3	9	9L20	75	107.5	37	37L10	95.6	1	62	18	1	185
L	4	10	10L18	101	137.4	19	19L19	104.2	0			0
L	4	10	10L8	66	139.2	21	21L26	121.8	0			0
L	4	13	13L10	167	250.5	10	10L14	208.8	1	71	23	1	841
L	4	13	13L11	98	176	27	27L25	151.1	1	65	12	1	56
L	4	13	13L7	224	144.3	13	13L5	98.2	1	96	18	1	216
L	4	19	19L5	62	180.9	30	30L4	96.3	0			0
L	4	21	21L29	130	118.8	10	10L19	92.2	1	77	18	0
L	4	21	21L37	199	104.1	27	27L39	116.3	1	74	18	1	334
L	4	21	21L38	123	147.8	19	19L18	106.9	1	65	10	1	78
L	4	27	27L1	97	158.9	37	37L2	137.4	1	77	18	1	85
L	4	27	27L16	172	266.6	20	20L5	224.7	1	62	19	1	1066
L	4	27	27L18	144	137.2	13	13L1	104.2	1	81	13	1	182
L	4	27	27L36	186	215.3	9	9L27	177	1	72	18	1	236
L	4	30	30L12	157	194.7	13	13L2	197	1	116	26	0
L	4	30	30L38	138	154.6	40	40L12	115.8	1	91	21	1	6
L	4	32	32L10	189	201.2	39	39L19	162.9	1	77	14	1	363
L	4	34	34L11	148	155.3	30	30L21	116.1	1	70	12	1	20
L	4	34	34L5	200	149.1	13	13L8	101.1	1	76	16	1	469
L	4	37	37L1	91	195.4	34	34L2	118.2	1	81	18	1	325
L	4	37	37L14	86	181	32	32L13	81.1	1	57	19	1	114
L	4	37	37L3	183	166.3	30	30L2	87.7	1	81	15	1	293
L	4	40	40L15	173	102.9	13	13L3	103.5	1	90	26	1	409
L	4	40	40L4	63	140.4	37	37L6	111.3	0			0
L	4	4	4L11	143	162.6	21	21L27	81.3	1	89	14	1	343
L	4	9	9L20	75	107.5	37	37L10	95.6	0			0
L	5	10	10L18	101	137.4	19	19L19	104.2	0			0
L	5	10	10L8	66	139.2	21	21L26	121.8	0			0
L	5	13	13L10	167	250.5	10	10L14	208.8	1	89	18	1	4
L	5	13	13L11	98	176	27	27L25	151.1	0			0
L	5	13	13L7	224	144.3	13	13L5	98.2	1	114	18	1	76
L	5	19	19L5	62	180.9	30	30L4	96.3	0			0
L	5	21	21L29	130	118.8	10	10L19	92.2	1	95	18	1	82
L	5	21	21L37	199	104.1	27	27L39	116.3	1	85	11	0
L	5	21	21L38	123	147.8	19	19L18	106.9	1	80	15	1	205
L	5	27	27L1	97	158.9	37	37L2	137.4	1	91	14	1	181
L	5	27	27L16	172	266.6	20	20L5	224.7	1	85	23	1	1019
L	5	27	27L18	144	137.2	13	13L1	104.2	1	104	23	1	165
L	5	27	27L36	186	215.3	9	9L27	177	1	87	15	0
L	5	30	30L12	157	194.7	13	13L2	197	0			0
L	5	30	30L38	138	154.6	40	40L12	115.8	0			0
L	5	32	32L10	189	201.2	39	39L19	162.9	1	93	16	1	645
L	5	34	34L11	148	155.3	30	30L21	116.1	1	85	15	1	32
L	5	34	34L5	200	149.1	13	13L8	101.1	1	99	23	0
L	5	37	37L1	91	195.4	34	34L2	118.2	0			0
L	5	37	37L14	86	181	32	32L13	81.1	1	71	14	1	319
L	5	37	37L3	183	166.3	30	30L2	87.7	1	96	15	1	349
L	5	40	40L15	173	102.9	13	13L3	103.5	1	108	18	1	222
L	5	40	40L4	63	140.4	37	37L6	111.3	0			0
L	5	4	4L11	143	162.6	21	21L27	81.3	1	103	14	0
L	5	9	9L20	75	107.5	37	37L10	95.6	0			0
L	6	10	10L18	101	137.4	19	19L19	104.2	0			0
L	6	10	10L8	66	139.2	21	21L26	121.8	0			0
L	6	13	13L10	167	250.5	10	10L14	208.8	1	106	17	0
L	6	13	13L11	98	176	27	27L25	151.1	0			0
L	6	13	13L7	224	144.3	13	13L5	98.2	0			0
L	6	19	19L5	62	180.9	30	30L4	96.3	0			0
L	6	21	21L29	130	118.8	10	10L19	92.2	1	109	14	1	5
L	6	21	21L37	199	104.1	27	27L39	116.3	1	102	17	1	306
L	6	21	21L38	123	147.8	19	19L18	106.9	1	97	17	0
L	6	27	27L1	97	158.9	37	37L2	137.4	0			0
L	6	27	27L16	172	266.6	20	20L5	224.7	1	97	12	1	653
L	6	27	27L18	144	137.2	13	13L1	104.2	1	120	16	1	211
L	6	27	27L36	186	215.3	9	9L27	177	1	103	16	1	350
L	6	30	30L12	157	194.7	13	13L2	197	0			0
L	6	30	30L38	138	154.6	40	40L12	115.8	0			0
L	6	32	32L10	189	201.2	39	39L19	162.9	1	112	19	1	488
L	6	34	34L11	148	155.3	30	30L21	116.1	1	105	20	0
L	6	34	34L5	200	149.1	13	13L8	101.1	0			0
L	6	37	37L1	91	195.4	34	34L2	118.2	0			0
L	6	37	37L14	86	181	32	32L13	81.1	0			0
L	6	37	37L3	183	166.3	30	30L2	87.7	1	117	21	1	184
L	6	40	40L15	173	102.9	13	13L3	103.5	1	125	17	0
L	6	40	40L4	63	140.4	37	37L6	111.3	0			0
L	6	4	4L11	143	162.6	21	21L27	81.3	1	117	14	1	132
L	6	9	9L20	75	107.5	37	37L10	95.6	0			0
L	7	10	10L18	101	137.4	19	19L19	104.2	0			0
L	7	10	10L8	66	139.2	21	21L26	121.8	0			0
L	7	13	13L10	167	250.5	10	10L14	208.8	1	118	12	0
L	7	13	13L11	98	176	27	27L25	151.1	0			0
L	7	13	13L7	224	144.3	13	13L5	98.2	0			0
L	7	19	19L5	62	180.9	30	30L4	96.3	0			0
L	7	21	21L29	130	118.8	10	10L19	92.2	0			0
L	7	21	21L37	199	104.1	27	27L39	116.3	1	116	14	1	216
L	7	21	21L38	123	147.8	19	19L18	106.9	0			0
L	7	27	27L1	97	158.9	37	37L2	137.4	0			0
L	7	27	27L16	172	266.6	20	20L5	224.7	1	116	19	0
L	7	27	27L18	144	137.2	13	13L1	104.2	1	139	19	0
L	7	27	27L36	186	215.3	9	9L27	177	1	120	17	0
L	7	30	30L12	157	194.7	13	13L2	197	0			0
L	7	30	30L38	138	154.6	40	40L12	115.8	0			0
L	7	32	32L10	189	201.2	39	39L19	162.9	1	130	18	1	74
L	7	34	34L11	148	155.3	30	30L21	116.1	0			0
L	7	34	34L5	200	149.1	13	13L8	101.1	0			0
L	7	37	37L1	91	195.4	34	34L2	118.2	0			0
L	7	37	37L14	86	181	32	32L13	81.1	0			0
L	7	37	37L3	183	166.3	30	30L2	87.7	1	138	21	0
L	7	40	40L15	173	102.9	13	13L3	103.5	0			0
L	7	40	40L4	63	140.4	37	37L6	111.3	0			0
L	7	4	4L11	143	162.6	21	21L27	81.3	1	131	14	0
L	7	9	9L20	75	107.5	37	37L10	95.6	0			0
L	8	10	10L18	101	137.4	19	19L19	104.2	0			0
L	8	10	10L8	66	139.2	21	21L26	121.8	0			0
L	8	13	13L10	167	250.5	10	10L14	208.8	0			0
L	8	13	13L11	98	176	27	27L25	151.1	0			0
L	8	13	13L7	224	144.3	13	13L5	98.2	0			0
L	8	19	19L5	62	180.9	30	30L4	96.3	0			0
L	8	21	21L29	130	118.8	10	10L19	92.2	0			0
L	8	21	21L37	199	104.1	27	27L39	116.3	1	130	14	0
L	8	21	21L38	123	147.8	19	19L18	106.9	0			0
L	8	27	27L1	97	158.9	37	37L2	137.4	0			0
L	8	27	27L16	172	266.6	20	20L5	224.7	0			0
L	8	27	27L18	144	137.2	13	13L1	104.2	0			0
L	8	27	27L36	186	215.3	9	9L27	177	1	138	18	0
L	8	30	30L12	157	194.7	13	13L2	197	0			0
L	8	30	30L38	138	154.6	40	40L12	115.8	0			0
L	8	32	32L10	189	201.2	39	39L19	162.9	1	143	13	1	0
L	8	34	34L11	148	155.3	30	30L21	116.1	0			0
L	8	34	34L5	200	149.1	13	13L8	101.1	0			0
L	8	37	37L1	91	195.4	34	34L2	118.2	0			0
L	8	37	37L14	86	181	32	32L13	81.1	0			0
L	8	37	37L3	183	166.3	30	30L2	87.7	1	151	13	0
L	8	40	40L15	173	102.9	13	13L3	103.5	0			0
L	8	40	40L4	63	140.4	37	37L6	111.3	0			0
L	8	4	4L11	143	162.6	21	21L27	81.3	0			0
L	8	9	9L20	75	107.5	37	37L10	95.6	0			0
L	9	10	10L18	101	137.4	19	19L19	104.2	0			0
L	9	10	10L8	66	139.2	21	21L26	121.8	0			0
L	9	13	13L10	167	250.5	10	10L14	208.8	0			0
L	9	13	13L11	98	176	27	27L25	151.1	0			0
L	9	13	13L7	224	144.3	13	13L5	98.2	0			0
L	9	19	19L5	62	180.9	30	30L4	96.3	0			0
L	9	21	21L29	130	118.8	10	10L19	92.2	0			0
L	9	21	21L37	199	104.1	27	27L39	116.3	1	152	22	0
L	9	21	21L38	123	147.8	19	19L18	106.9	0			0
L	9	27	27L1	97	158.9	37	37L2	137.4	0			0
L	9	27	27L16	172	266.6	20	20L5	224.7	0			0
L	9	27	27L18	144	137.2	13	13L1	104.2	0			0
L	9	27	27L36	186	215.3	9	9L27	177	1	157	19	0
L	9	30	30L12	157	194.7	13	13L2	197	0			0
L	9	30	30L38	138	154.6	40	40L12	115.8	0			0
L	9	32	32L10	189	201.2	39	39L19	162.9	1	161	18	0
L	9	34	34L11	148	155.3	30	30L21	116.1	0			0
L	9	34	34L5	200	149.1	13	13L8	101.1	0			0
L	9	37	37L1	91	195.4	34	34L2	118.2	0			0
L	9	37	37L14	86	181	32	32L13	81.1	0			0
L	9	37	37L3	183	166.3	30	30L2	87.7	0			0
L	9	40	40L15	173	102.9	13	13L3	103.5	0			0
L	9	40	40L4	63	140.4	37	37L6	111.3	0			0
L	9	4	4L11	143	162.6	21	21L27	81.3	0			0
L	9	9	9L20	75	107.5	37	37L10	95.6	0			0
L	10	10	10L18	101	137.4	19	19L19	104.2	0			0
L	10	10	10L8	66	139.2	21	21L26	121.8	0			0
L	10	13	13L10	167	250.5	10	10L14	208.8	0			0
L	10	13	13L11	98	176	27	27L25	151.1	0			0
L	10	13	13L7	224	144.3	13	13L5	98.2	0			0
L	10	19	19L5	62	180.9	30	30L4	96.3	0			0
L	10	21	21L29	130	118.8	10	10L19	92.2	0			0
L	10	21	21L37	199	104.1	27	27L39	116.3	1	172	20	0
L	10	21	21L38	123	147.8	19	19L18	106.9	0			0
L	10	27	27L1	97	158.9	37	37L2	137.4	0			0
L	10	27	27L16	172	266.6	20	20L5	224.7	0			0
L	10	27	27L18	144	137.2	13	13L1	104.2	0			0
L	10	27	27L36	186	215.3	9	9L27	177	0			0
L	10	30	30L12	157	194.7	13	13L2	197	0			0
L	10	30	30L38	138	154.6	40	40L12	115.8	0			0
L	10	32	32L10	189	201.2	39	39L19	162.9	0			0
L	10	34	34L11	148	155.3	30	30L21	116.1	0			0
L	10	34	34L5	200	149.1	13	13L8	101.1	0			0
L	10	37	37L1	91	195.4	34	34L2	118.2	0			0
L	10	37	37L14	86	181	32	32L13	81.1	0			0
L	10	37	37L3	183	166.3	30	30L2	87.7	0			0
L	10	40	40L15	173	102.9	13	13L3	103.5	0			0
L	10	40	40L4	63	140.4	37	37L6	111.3	0			0
L	10	4	4L11	143	162.6	21	21L27	81.3	0			0
L	10	9	9L20	75	107.5	37	37L10	95.6	0			0
D	1	10	10D16	147.6	557.7	13	13D10	347.1	1	34	34	1	1507	2.67	5	5342
D	1	10	10D19	93	412.3	34	34D7	322.8	1	27	27	1	614	2.5	3	2136
D	1	13	13D4	8	411.1	28	28D14	301.8	0			0			0
D	1	19	19D6	56	275.4	30	30D32	288.9	0			0			0
D	1	21	21D13	79	542.5	7	7D6	405.1	1	38	38	1	1468	2.36	1	1468
D	1	21	21D34	153	523.5	13	13D6	391.6	1	24	24	1	1116	2.67	7	3148
D	1	27	27D19	158.6	354.2	13	13D9	314.2	1	17	17	1	1968	2.6	8	8739
D	1	27	27D20	130	468.1	34	34D20	205.7	1	22	22	1	1148	2.41	6	5509
D	1	27	27D29	116	441.2	34	34D6	338.8	1	30	30	1	933	2.34	5	4449
D	1	27	27D4	144	383	30	30D30	308.4	1	20	20	1	1487	2.1	8	5372
D	1	28	28D12	151	427.5	25	25D16	336.6	1	23	23	1	935	2.07	7	3363
D	1	28	28D13	142	404.1	27	27D24	367	1	16	16	1	639	2.36	8	6204
D	1	30	30D4	139	503.4	21	21D29	298.2	1	45	45	1	1474	2.4	4	4371
D	1	33	33D17	140	563.7	13	13D8	257.1	1	18	18	1	1085	2.53	6	5202
D	1	34	34D12	170	435.7	27	27D9	332.1	1	34	34	1	969	2.73	6	4416
D	1	34	34D14	135	626.3	7	7D10	377.9	1	33	33	1	861	2.13	6	3819
D	1	34	34D8	147	483.2	37	37D20	275	1	22	22	1	743	1.83	6	4331
D	1	37	37D19	155.6	496.2	34	34D10	166.8	1	18	18	1	1513	2.2	9	7671
D	1	37	37D2	45	433.4	9	9D22	406.5	1	17	17	1	1575	1.93	1	1575
D	1	37	37D5	102	472.4	21	21D35	424.4	1	22	22	1	1364	1.83	5	6492
D	1	39	39D3	153.6	440.5	37	37D14	318.1	1	19	19	1	767	2.3	7	3844
D	1	40	40D18	188	172.2	13	13L9	234.1	1	38	38	1	249	2.33	4	1114
D	1	40	40D19	101	419.1	37	37D14	343.2	1	19	19	1	745	2.8	4	4243
D	1	40	40D7	149	395.8	34	34D13	333.3	1	38	38	1	535	2.47	7	4466
D	1	40	40D8	232.6	226.8	33	33D15	167.5	1	29	29	1	536	2.5	8	2924
D	1	7	7D12	134	521.3	30	30D13	339.4	1	78	78	0			3
D	1	7	7D7	158	439.3	21	21D36	330.2	1	27	27	1	700	2.4	7	4973
D	1	9	9D24	125	681	37	37D4	355.1	1	34	34	1	1502	2.6	4	4757
D	2	10	10D16	147.6	557.7	13	13D10	347.1	1	59	25	1	1529
D	2	10	10D19	93	412.3	34	34D7	322.8	1	55	28	1	729
D	2	13	13D4	8	411.1	28	28D14	301.8	0			0
D	2	19	19D6	56	275.4	30	30D32	288.9	0			0
D	2	21	21D13	79	542.5	7	7D6	405.1	0			0
D	2	21	21D34	153	523.5	13	13D6	391.6	1	43	19	1	785
D	2	27	27D19	158.6	354.2	13	13D9	314.2	1	33	16	1	1344
D	2	27	27D20	130	468.1	34	34D20	205.7	1	36	14	1	1279
D	2	27	27D29	116	441.2	34	34D6	338.8	1	43	13	1	1299
D	2	27	27D4	144	383	30	30D30	308.4	1	34	14	1	904
D	2	28	28D12	151	427.5	25	25D16	336.6	1	36	13	1	1184
D	2	28	28D13	142	404.1	27	27D24	367	1	30	14	1	1171
D	2	30	30D4	139	503.4	21	21D29	298.2	1	73	28	1	1137
D	2	33	33D17	140	563.7	13	13D8	257.1	1	46	28	1	1029
D	2	34	34D12	170	435.7	27	27D9	332.1	1	60	26	1	647
D	2	34	34D14	135	626.3	7	7D10	377.9	1	50	17	1	813
D	2	34	34D8	147	483.2	37	37D20	275	1	51	29	1	1123
D	2	37	37D19	155.6	496.2	34	34D10	166.8	1	46	28	1	1292
D	2	37	37D2	45	433.4	9	9D22	406.5	0			0
D	2	37	37D5	102	472.4	21	21D35	424.4	1	38	16	1	1322
D	2	39	39D3	153.6	440.5	37	37D14	318.1	1	47	28	1	765
D	2	40	40D18	188	172.2	13	13L9	234.1	1	56	18	1	487
D	2	40	40D19	101	419.1	37	37D14	343.2	1	34	15	1	1437
D	2	40	40D7	149	395.8	34	34D13	333.3	1	55	17	1	719
D	2	40	40D8	232.6	226.8	33	33D15	167.5	1	52	23	1	396
D	2	7	7D12	134	521.3	30	30D13	339.4	1	109	31	0
D	2	7	7D7	158	439.3	21	21D36	330.2	1	43	16	1	670
D	2	9	9D24	125	681	37	37D4	355.1	1	58	24	1	1915
D	3	10	10D16	147.6	557.7	13	13D10	347.1	1	85	26	1	728
D	3	10	10D19	93	412.3	34	34D7	322.8	1	73	18	1	793
D	3	13	13D4	8	411.1	28	28D14	301.8	0			0
D	3	19	19D6	56	275.4	30	30D32	288.9	0			0
D	3	21	21D13	79	542.5	7	7D6	405.1	0			0
D	3	21	21D34	153	523.5	13	13D6	391.6	1	69	26	1	701
D	3	27	27D19	158.6	354.2	13	13D9	314.2	1	55	22	1	1220
D	3	27	27D20	130	468.1	34	34D20	205.7	1	64	28	1	1084
D	3	27	27D29	116	441.2	34	34D6	338.8	1	57	14	1	943
D	3	27	27D4	144	383	30	30D30	308.4	1	55	21	1	996
D	3	28	28D12	151	427.5	25	25D16	336.6	1	55	19	1	513
D	3	28	28D13	142	404.1	27	27D24	367	1	44	14	1	1329
D	3	30	30D4	139	503.4	21	21D29	298.2	1	89	16	1	1051
D	3	33	33D17	140	563.7	13	13D8	257.1	1	67	21	1	1356
D	3	34	34D12	170	435.7	27	27D9	332.1	1	81	21	1	1006
D	3	34	34D14	135	626.3	7	7D10	377.9	1	65	15	1	914
D	3	34	34D8	147	483.2	37	37D20	275	1	69	18	1	1189
D	3	37	37D19	155.6	496.2	34	34D10	166.8	1	64	18	1	1179
D	3	37	37D2	45	433.4	9	9D22	406.5	0			0
D	3	37	37D5	102	472.4	21	21D35	424.4	1	58	20	1	1281
D	3	39	39D3	153.6	440.5	37	37D14	318.1	1	65	18	1	793
D	3	40	40D18	188	172.2	13	13L9	234.1	1	75	19	1	349
D	3	40	40D19	101	419.1	37	37D14	343.2	1	50	16	1	902
D	3	40	40D7	149	395.8	34	34D13	333.3	1	69	14	1	1326
D	3	40	40D8	232.6	226.8	33	33D15	167.5	1	74	22	1	457
D	3	7	7D12	134	521.3	30	30D13	339.4	1	131	22	0
D	3	7	7D7	158	439.3	21	21D36	330.2	1	60	17	1	826
D	3	9	9D24	125	681	37	37D4	355.1	1	76	18	1	1340
D	4	10	10D16	147.6	557.7	13	13D10	347.1	1	101	16	1	848
D	4	10	10D19	93	412.3	34	34D7	322.8	0			0
D	4	13	13D4	8	411.1	28	28D14	301.8	0			0
D	4	19	19D6	56	275.4	30	30D32	288.9	0			0
D	4	21	21D13	79	542.5	7	7D6	405.1	0			0
D	4	21	21D34	153	523.5	13	13D6	391.6	1	87	18	1	546
D	4	27	27D19	158.6	354.2	13	13D9	314.2	1	73	18	1	1416
D	4	27	27D20	130	468.1	34	34D20	205.7	1	85	21	1	1184
D	4	27	27D29	116	441.2	34	34D6	338.8	1	72	15	1	1070
D	4	27	27D4	144	383	30	30D30	308.4	1	73	18	1	554
D	4	28	28D12	151	427.5	25	25D16	336.6	1	70	15	1	421
D	4	28	28D13	142	404.1	27	27D24	367	1	62	18	1	1128
D	4	30	30D4	139	503.4	21	21D29	298.2	1	103	14	1	709
D	4	33	33D17	140	563.7	13	13D8	257.1	1	83	16	1	1025
D	4	34	34D12	170	435.7	27	27D9	332.1	1	97	16	1	500
D	4	34	34D14	135	626.3	7	7D10	377.9	1	84	19	1	641
D	4	34	34D8	147	483.2	37	37D20	275	1	87	18	1	1276
D	4	37	37D19	155.6	496.2	34	34D10	166.8	1	81	17	1	792
D	4	37	37D2	45	433.4	9	9D22	406.5	0			0
D	4	37	37D5	102	472.4	21	21D35	424.4	1	78	20	1	1268
D	4	39	39D3	153.6	440.5	37	37D14	318.1	1	80	15	1	817
D	4	40	40D18	188	172.2	13	13L9	234.1	1	96	21	1	29
D	4	40	40D19	101	419.1	37	37D14	343.2	1	66	16	1	1159
D	4	40	40D7	149	395.8	34	34D13	333.3	1	90	21	1	815
D	4	40	40D8	232.6	226.8	33	33D15	167.5	1	93	19	1	622
D	4	7	7D12	134	521.3	30	30D13	339.4	0			0
D	4	7	7D7	158	439.3	21	21D36	330.2	1	81	21	1	813
D	4	9	9D24	125	681	37	37D4	355.1	1	101	25	0
D	5	10	10D16	147.6	557.7	13	13D10	347.1	1	114	13	1	730
D	5	10	10D19	93	412.3	34	34D7	322.8	0			0
D	5	13	13D4	8	411.1	28	28D14	301.8	0			0
D	5	19	19D6	56	275.4	30	30D32	288.9	0			0
D	5	21	21D13	79	542.5	7	7D6	405.1	0			0
D	5	21	21D34	153	523.5	13	13D6	391.6	1	100	13	0
D	5	27	27D19	158.6	354.2	13	13D9	314.2	1	89	16	1	1059
D	5	27	27D20	130	468.1	34	34D20	205.7	1	100	15	1	814
D	5	27	27D29	116	441.2	34	34D6	338.8	1	92	20	1	204
D	5	27	27D4	144	383	30	30D30	308.4	1	90	17	1	632
D	5	28	28D12	151	427.5	25	25D16	336.6	1	90	20	0
D	5	28	28D13	142	404.1	27	27D24	367	1	82	20	1	627
D	5	30	30D4	139	503.4	21	21D29	298.2	0			0
D	5	33	33D17	140	563.7	13	13D8	257.1	1	97	14	1	707
D	5	34	34D12	170	435.7	27	27D9	332.1	1	110	13	1	562
D	5	34	34D14	135	626.3	7	7D10	377.9	1	99	15	1	588
D	5	34	34D8	147	483.2	37	37D20	275	1	111	24	1
D	5	37	37D19	155.6	496.2	34	34D10	166.8	1	95	14	1	1306
D	5	37	37D2	45	433.4	9	9D22	406.5	0			0
D	5	37	37D5	102	472.4	21	21D35	424.4	1	88	10	1	1257
D	5	39	39D3	153.6	440.5	37	37D14	318.1	1	96	16	1	27
D	5	40	40D18	188	172.2	13	13L9	234.1	0			0
D	5	40	40D19	101	419.1	37	37D14	343.2	0			0
D	5	40	40D7	149	395.8	34	34D13	333.3	1	108	18	1	491
D	5	40	40D8	232.6	226.8	33	33D15	167.5	1	109	16	1	402
D	5	7	7D12	134	521.3	30	30D13	339.4	0			0
D	5	7	7D7	158	439.3	21	21D36	330.2	1	97	16	1	930
D	5	9	9D24	125	681	37	37D4	355.1	0			0
D	6	10	10D16	147.6	557.7	13	13D10	347.1	0			0
D	6	10	10D19	93	412.3	34	34D7	322.8	0			0
D	6	13	13D4	8	411.1	28	28D14	301.8	0			0
D	6	19	19D6	56	275.4	30	30D32	288.9	0			0
D	6	21	21D13	79	542.5	7	7D6	405.1	0			0
D	6	21	21D34	153	523.5	13	13D6	391.6	1	113	13	0
D	6	27	27D19	158.6	354.2	13	13D9	314.2	1	101	12	1	919
D	6	27	27D20	130	468.1	34	34D20	205.7	1	115	15	1	0
D	6	27	27D29	116	441.2	34	34D6	338.8	0			0
D	6	27	27D4	144	383	30	30D30	308.4	1	104	14	1	799
D	6	28	28D12	151	427.5	25	25D16	336.6	1	108	18	1	310
D	6	28	28D13	142	404.1	27	27D24	367	1	94	12	1	451
D	6	30	30D4	139	503.4	21	21D29	298.2	0			0
D	6	33	33D17	140	563.7	13	13D8	257.1	1	113	16	1
D	6	34	34D12	170	435.7	27	27D9	332.1	1	125	15	1	732
D	6	34	34D14	135	626.3	7	7D10	377.9	1	117	18	1	2
D	6	34	34D8	147	483.2	37	37D20	275	1	124	13	1
D	6	37	37D19	155.6	496.2	34	34D10	166.8	1	109	14	1	845
D	6	37	37D2	45	433.4	9	9D22	406.5	0			0
D	6	37	37D5	102	472.4	21	21D35	424.4	0			0
D	6	39	39D3	153.6	440.5	37	37D14	318.1	1	110	14	1	675
D	6	40	40D18	188	172.2	13	13L9	234.1	0			0
D	6	40	40D19	101	419.1	37	37D14	343.2	0			0
D	6	40	40D7	149	395.8	34	34D13	333.3	1	120	12	1	580
D	6	40	40D8	232.6	226.8	33	33D15	167.5	1	129	20	1	511
D	6	7	7D12	134	521.3	30	30D13	339.4	0			0
D	6	7	7D7	158	439.3	21	21D36	330.2	1	111	14	1	499
D	6	9	9D24	125	681	37	37D4	355.1	0			0
D	7	10	10D16	147.6	557.7	13	13D10	347.1	0			0
D	7	10	10D19	93	412.3	34	34D7	322.8	0			0
D	7	13	13D4	8	411.1	28	28D14	301.8	0			0
D	7	19	19D6	56	275.4	30	30D32	288.9	0			0
D	7	21	21D13	79	542.5	7	7D6	405.1	0			0
D	7	21	21D34	153	523.5	13	13D6	391.6	1	132	19	0
D	7	27	27D19	158.6	354.2	13	13D9	314.2	1	117	16	1	813
D	7	27	27D20	130	468.1	34	34D20	205.7	0			0
D	7	27	27D29	116	441.2	34	34D6	338.8	0			0
D	7	27	27D4	144	383	30	30D30	308.4	1	120	16	0
D	7	28	28D12	151	427.5	25	25D16	336.6	1	125	17	0
D	7	28	28D13	142	404.1	27	27D24	367	1	107	13	1	859
D	7	30	30D4	139	503.4	21	21D29	298.2	0			0
D	7	33	33D17	140	563.7	13	13D8	257.1	0			0
D	7	34	34D12	170	435.7	27	27D9	332.1	0			0
D	7	34	34D14	135	626.3	7	7D10	377.9	0			0
D	7	34	34D8	147	483.2	37	37D20	275	0			0
D	7	37	37D19	155.6	496.2	34	34D10	166.8	1	122	13	1	744
D	7	37	37D2	45	433.4	9	9D22	406.5	0			0
D	7	37	37D5	102	472.4	21	21D35	424.4	0			0
D	7	39	39D3	153.6	440.5	37	37D14	318.1	1	125	15	0
D	7	40	40D18	188	172.2	13	13L9	234.1	0			0
D	7	40	40D19	101	419.1	37	37D14	343.2	0			0
D	7	40	40D7	149	395.8	34	34D13	333.3	1	135	15	0
D	7	40	40D8	232.6	226.8	33	33D15	167.5	1	147	18	0
D	7	7	7D12	134	521.3	30	30D13	339.4	0			0
D	7	7	7D7	158	439.3	21	21D36	330.2	1	125	14	1	535
D	7	9	9D24	125	681	37	37D4	355.1	0			0
D	8	10	10D16	147.6	557.7	13	13D10	347.1	0			0
D	8	10	10D19	93	412.3	34	34D7	322.8	0			0
D	8	13	13D4	8	411.1	28	28D14	301.8	0			0
D	8	19	19D6	56	275.4	30	30D32	288.9	0			0
D	8	21	21D13	79	542.5	7	7D6	405.1	0			0
D	8	21	21D34	153	523.5	13	13D6	391.6	0			0
D	8	27	27D19	158.6	354.2	13	13D9	314.2	1	132	15	0
D	8	27	27D20	130	468.1	34	34D20	205.7	0			0
D	8	27	27D29	116	441.2	34	34D6	338.8	0			0
D	8	27	27D4	144	383	30	30D30	308.4	1	138	18	0
D	8	28	28D12	151	427.5	25	25D16	336.6	0			0
D	8	28	28D13	142	404.1	27	27D24	367	1	124	17	0
D	8	30	30D4	139	503.4	21	21D29	298.2	0			0
D	8	33	33D17	140	563.7	13	13D8	257.1	0			0
D	8	34	34D12	170	435.7	27	27D9	332.1	0			0
D	8	34	34D14	135	626.3	7	7D10	377.9	0			0
D	8	34	34D8	147	483.2	37	37D20	275	0			0
D	8	37	37D19	155.6	496.2	34	34D10	166.8	1	134	12	0
D	8	37	37D2	45	433.4	9	9D22	406.5	0			0
D	8	37	37D5	102	472.4	21	21D35	424.4	0			0
D	8	39	39D3	153.6	440.5	37	37D14	318.1	0			0
D	8	40	40D18	188	172.2	13	13L9	234.1	0			0
D	8	40	40D19	101	419.1	37	37D14	343.2	0			0
D	8	40	40D7	149	395.8	34	34D13	333.3	0			0
D	8	40	40D8	232.6	226.8	33	33D15	167.5	1	165	18	0
D	8	7	7D12	134	521.3	30	30D13	339.4	0			0
D	8	7	7D7	158	439.3	21	21D36	330.2	0			0
D	8	9	9D24	125	681	37	37D4	355.1	0			0
